# Supplementary material for: RNAelem: an algorithm for discovering sequence-structure motifs in RNA bound by RNA-binding proteins
Source: Bioinform Adv. 2024 Sep 28;4(1):vbae144. doi: 10.1093/bioadv/vbae144 (PMC11471262; doi:10.1093/bioadv/vbae144)
Supplement: vbae144_Supplementary_Data [file vbae144_supplementary_data.zip]

Archive with 3 entries (3 files):
- Raw data of motif position estimation.tsv.gz
- Raw data of sequence-wise AUROC.xlsx
- Supplementary Materials.pdf
