# Supplementary material for: RNAelem: an algorithm for discovering sequence-structure motifs in RNA bound by RNA-binding proteins
Source: Bioinform Adv. 2024 Sep 28;4(1):vbae144. doi: 10.1093/bioadv/vbae144 (PMC11471262; doi:10.1093/bioadv/vbae144)
Supplement: vbae144_Supplementary_Data [file vbae144_supplementary_data.zip › Raw data of sequence-wise AUROC.xlsx]

## Sheet: Simulation data
motif_rss_type	motif_seq_seed	pattern_10	pattern_30	pattern_50	pattern_100	lambda_bg_10	lambda_m_10	lambda_bg_30	lambda_m_30	lambda_bg_50	lambda_m_50	lambda_bg_100	lambda_m_100	cnt	obj	gr	info	minBPP	AUC_p_RNAelem	AUC_s_RNAelem	AUC_d_RNAelem	AUC_p_RNAelem_10	AUC_s_RNAelem_10	AUC_d_RNAelem_10	AUC_p_RNAelem_30	AUC_s_RNAelem_30	AUC_d_RNAelem_30	AUC_p_RNAelem_100	AUC_s_RNAelem_100	AUC_d_RNAelem_100	AUC_p_GraphProt	AUC_s_GraphProt	AUC_d_GraphProt	AUC_p_RNApromo	AUC_s_RNApromo	AUC_d_RNApromo	AUC_s_iDeepS	AUC_d_iDeepS	AUC_p_GraphProt2	AUC_s_GraphProt2	AUC_d_GraphProt2	AUC_s_BERTRBP	AUC_d_BERTRBP	AUC_p_CMfinder	AUC_s_CMfinder	AUC_d_CMfinder
IIILLHHHRR	ACSGSYGAGC	...((*...))	..........	.(......).	..((.*..)).	0.115989	0	0	0.0654829	0.325456	0.375391	0.206175	0.133508	299	2.16514	25.1633	18.5345	0.674732	0.985085	0.9849	0.945488	1	1	0.531829	1	1	0.59622	0.993463	1	0.97939	0.706373	0.9614	0.902195	0.69985	0.845	0.561707	0.9381	0.91939	0.745464	0.9213	0.9169	0.9364	0.915488	0.96249	1	0.849
IIILLHHHRR	GMABDDBNNY	...(...)..	....(...).	...((...))	...(.....)	0.0401835	0	0.433465	0.596343	0.637097	0.799815	0.817828	0.936809	299	4.93527	60.6965	12.6479	0.594985	0.999999	1	0.963814	0.995891	0.9807	0.689278	0.999879	0.9982	0.867732	0.999536	0.9921	0.980206	0.722789	0.9732	0.924639	0.622493	0.785	0.530722	0.9753	0.962268	0.683978	0.82345	0.8038	0.9603	0.931134	0.965766	0.9926	0.8437
IIILLHHHRR	NDKNCNNNBN	...((...))	...((...))	..(.....).	..((...)).	0.751297	0.270976	0.61586	0.70884	0.80923	0.939508	0.989886	1.07441	299	9.8659	349.661	8.57333	0.670202	0.992578	0.9838	0.9557	0.995892	0.9653	0.7019	0.998227	0.9853	0.8155	0.995668	0.9999	0.9765	0.531536	0.9585	0.9472	0.661647	0.785	0.49	0.9579	0.9525	0.749975	0.9349	0.92495	0.9464	0.9449	0.805866	0.729	0.5907
IILHHHHHHR	ACCGAUAUAG	.(......).	.(......).	.(......).	(.(..*.).).	0.562478	0.683117	0.527557	0.647373	0.655265	0.74082	0	0	299	0.845384	6.48132	20	0.614232	0.996426	0.9999	0.983871	0.996106	1	0.711935	0.996368	1	0.968548	0.966166	1	0.957097	0.984201	0.9997	0.855806	0.542731	1	0.492742	0.9323	0.871935	0.631558	0.85605	0.7522	0.9697	0.886129	0.971718	1	0.88785
IILHHHHHHR	GAGCUUYSRC	.(......).	..........	.(......).	(...(*...))	0.461519	0.481443	0.342818	0.454126	0.634649	0.761648	0.0720979	0.0835173	299	0.86489	31.3783	18.0302	0.612739	0.996864	0.9998	0.975517	0.988175	0.9929	0.546897	1	1	0.863448	1	1	0.954943	0.874385	0.9546	0.821954	0.762576	0.815	0.516724	0.8442	0.834828	0.761434	0.7958	0.7797	0.8629	0.837586	0.971716	1	0.9662
IILHHHHHHR	HNNNNAWNNN	..(......)	..(......)	..(......)	..(......)	0.522073	0.597831	0.828946	1.04191	1.1364	1.28301	1.10979	1.19633	299	8.37864	1808.09	6.90291	0.563939	0.996742	0.9782	0.9488	0.957141	0.8273	0.5313	0.993029	0.9553	0.9004	0.999181	0.9917	0.9791	0.685942	0.9076	0.8394	0.648649	0.795	0.535	0.8922	0.8516	0.76965	0.83195	0.7736	0.912	0.8542	0.404233	0.42235	0.3999
IILHHHHHHR	KWDRGUWWCM	..(......)	..(......)	.(......).	.(......).	0.442303	0.42071	0.901044	0.855414	0.938762	0.982108	0.601038	0.647928	299	1.02534	45.9045	16.8998	0.597483	0.996831	1	0.994725	0.999789	0.9961	0.483407	0.999916	0.9989	0.971209	0.996756	1	0.998132	0.863525	0.9406	0.750549	0.614583	0.79	0.441868	0.8266	0.810989	0.781073	0.7993	0.7808	0.8308	0.787473	0.972999	0.9997	0.9284
IILHHHHHRI	UMCUCWSAGC	.(.....)..	..((.*..)).	.(.....)..	(.(..*..).)	0.136572	0.0173153	0.123227	0	0.740766	0.906801	0.446933	0.515071	299	1.61155	12.8116	17.7663	0.514462	0.991283	0.9936	0.985176	0.993875	0.9993	0.608824	0.999987	0.9998	0.865529	0.994299	0.9924	0.984353	0.869765	0.9611	0.843647	0.816219	0.865	0.683471	0.9182	0.854706	0.816245	0.7256	0.6781	0.9024	0.834353	0.974116	0.9999	0.92395
IILHHHHHRI	WKCRRSWDSA	..........	..(..*...).	..........	..(.....).	0.236035	0.215872	0.963828	1.09489	0.094563	0.0078727	0.652587	0.695134	299	7.34182	3411.29	14.9137	0.618448	0.99973	0.998	0.905204	0.98666	0.9911	0.540714	0.998697	0.9933	0.97602	0.999734	0.9955	0.99	0.807177	0.9321	0.843776	0.562851	0.8	0.455255	0.9293	0.891735	0.776077	0.8624	0.7705	0.9085	0.836224	0.96585	0.9931	0.86315
ILHHHHHHHR	GCAAACACCG	..........	.(.......)	.(.(.*..).)	.(....)...	0.0165691	0.0080457	0.481022	0.517892	0.305358	0.381826	0	0	299	3.52897	80.1248	20	0.657389	0.986997	0.9894	0.895932	1	1	0.505254	0.989565	0.9847	0.958305	0.997066	1	0.844407	0.946368	0.9881	0.782881	0.57272	1	0.391356	0.9142	0.818983	0.769646	0.9234	0.8243	0.8972	0.819831	0.972105	1	0.96115
ILHHHHHHHR	HBANRDBSHC	(.......).	.(.......)	.(.......)	.(......).	0.0759435	0	0.791569	0.972776	1.01325	1.15684	0.949367	1.02182	299	2.78171	39.7281	11.364	0.573437	0.992395	0.988	0.9825	0.91983	0.9615	0.5653	0.99826	0.9903	0.9598	0.997955	0.9985	0.9978	0.735361	0.9278	0.8243	0.648186	0.765	0.51505	0.8807	0.8389	0.751844	0.8397	0.7606	0.8814	0.7955	0.958434	0.9857	0.96215
ILHHHHHHHR	KCMSUKYWWG	..........	..........	.(.......)	.(.......)	0.32961	0.298424	0.446428	0.618903	0.728846	0.799642	0.610579	0.645073	299	1.60258	100.602	14.6464	0.632731	1	1	0.993838	0.999882	0.9973	0.568283	0.999793	0.9984	0.806667	1	1	0.995354	0.782444	0.8837	0.717778	0.691304	0.8	0.496465	0.8295	0.838384	0.792922	0.7445	0.7193	0.8185	0.8	0.958623	0.98185	0.92145
ILHHHHHHHR	KNMWNNNNVN	.(.......)	.(.......)	.(.......)	.(.......)	0.113302	0	0.78302	1.01111	1.07186	1.17802	1.02044	1.09118	299	9.31575	36.0655	8.16031	0.62897	0.999625	0.9943	0.9904	0.955488	0.8479	0.5157	0.998367	0.9784	0.9628	0.999943	0.9992	0.9869	0.643533	0.853	0.7969	0.681815	0.805	0.51755	0.8478	0.7886	0.751706	0.82465	0.77815	0.8825	0.8296	0.407856	0.402	0.4078
ILHHHHHHHR	MCAWWUGCSG	..........	..........	.(.......)	.(....)...	0.0388053	0.0351746	0.15851	0.173632	0.524601	0.644203	0.331542	0.402886	299	1.20863	59.4065	17.1079	0.564073	1	1	0.996593	1	1	0.490549	1	1	0.819011	1	1	0.962527	0.855846	0.9577	0.842747	0.74919	0.79	0.567912	0.872	0.864286	0.795452	0.799	0.7808	0.8735	0.848022	0.96547	0.9995	0.95675
ILLHHHHRRI	HBRGKDNCVN	((....))..	..((....))	.((....)).	.((....)).	0.827626	0.468646	0.474199	0.536946	0.907618	1.00285	0.860495	0.918517	299	3.69101	72.2517	11.2226	0.883422	0.999623	0.9959	0.935773	0.939195	0.9429	0.567938	0.940072	0.9865	0.771856	0.999813	0.9966	0.964021	0.510186	0.9611	0.948247	0.773001	0.78	0.630722	0.9547	0.957732	0.773315	0.8212	0.8454	0.9497	0.951649	0.963555	0.9418	0.7192
ILLHHHHRRI	MCCGUGAGGR	.(....)...	.(....)...	.(....)...	.(....)...	0.488487	0.537001	0.195484	0.282759	0.30364	0.418304	0.282469	0.294955	299	1.43444	6.91529	18.4076	0.886297	0.99637	1	0.851279	0.996094	1	0.509767	0.988562	0.9943	0.78814	0.996443	0.9999	0.903837	0.950138	0.981	0.779767	0.873836	0.89	0.788721	0.8678	0.832791	0.706628	0.66105	0.721	0.9168	0.854884	0.975502	1	0.77245
ILLHHHHRRI	NBNRBNHYNH	.((....)).	.((....)).	.((....)).	.((....)).	0.540465	0.470636	1.11246	1.3075	1.40716	1.52758	1.06194	1.1368	299	12.9723	838.259	7.35877	0.75276	0.996029	0.9717	0.94	0.983372	0.8894	0.5785	0.997035	0.9736	0.9301	0.99946	0.991	0.9799	0.584102	0.8992	0.8662	0.749835	0.775	0.5799	0.8831	0.8737	0.774193	0.8914	0.8668	0.9101	0.8915	0.928213	0.8559	0.6956
ILLHHHHRRI	UGAAACAUCU	.(....)...	.(....)...	.(....)...	.(....)...	0.36457	0.255752	0.130634	0.0881072	0.126453	0.10939	0.244387	0.233009	299	1.5638	1.1232	20	0.721212	0.996198	1	0.800937	0.99563	1	0.505312	0.996123	0.9999	0.763594	0.996324	1	0.914844	0.973216	0.9781	0.706094	0.983407	1	0.962969	0.8311	0.775156	0.750841	0.70195	0.545	0.8455	0.744375	0.972955	1	0.8736
ILLHHHHRRI	USHYYWUGMM	.((..*..).)	..(....)..	.(.....)..	.(.....)..	0.765173	0.958726	0.254491	0.418548	0.27658	0.42145	0.298973	0.393124	299	3.86318	281.413	17.1825	0.963784	0.997264	0.9988	0.911505	0.990973	0.9941	0.514086	0.999923	0.9997	0.851398	0.997253	0.998	0.918065	0.812846	0.9885	0.922043	0.809705	0.82	0.681505	0.966	0.942688	0.657704	0.92985	0.8735	0.9553	0.939462	0.97532	1	0.738
LBLHHHHHRR	VVNNNCVDNN	(.(..*...))	(.(.....))	(.(.....))	(.(.....))	0.514973	0.576948	0.769845	0.958136	0.767648	0.93233	0.772088	0.84089	299	3.72874	246.495	8.9749	0.55533	0.999579	0.9938	0.988182	0.98815	0.9412	0.522828	0.998494	0.983	0.952727	0.999977	0.9997	0.991919	0.622787	0.9126	0.859192	0.796593	0.805	0.63803	0.9111	0.887172	0.759769	0.8945	0.8485	0.9133	0.882323	0.966768	0.94925	0.8381
LHHHHHRIII	CAACUUGAAG	(..(.*..)).	..........	.((..*.))..	(...(*...))	0.518649	0.519065	0.119134	0.0631663	0.0613243	0	0.0942014	0.0900544	299	2.04996	163.108	20	0.523204	0.995307	1	0.821613	0.991707	0.9909	0.509194	1	1	0.701613	1	1	0.870645	0.987886	0.9877	0.754677	0.972412	1	0.972097	0.8534	0.775806	0.677455	0.7149	0.7263	0.8929	0.796452	0.969283	1	0.9281
LHHHHHRIII	MAAYKUGWAG	..(.....).	..........	..........	.(....)...	0.373079	0.230835	0.201987	0.242849	0.425561	0.579183	0.542545	0.621478	299	3.32796	14.0162	17.4901	0.522401	0.995484	0.9999	0.915833	0.984255	0.989	0.524405	0.994561	0.9999	0.745238	0.997333	0.9994	0.991429	0.880756	0.9103	0.662262	0.536782	0.85	0.474405	0.7526	0.759167	0.611409	0.68185	0.5877	0.8122	0.775833	0.458275	0.42255	0.41825
LHHHR*HHHHH	CACAG*UAAAU	(...)*.....	(...)*.....	(...)*.....	(...)*.....	0.6454	0.65248	0.630904	0.671978	0.626002	0.668388	0.619793	0.647021	299	3.01332	19.1503	20	0.698492	0.999685	0.9987	0.9807	0.999893	0.9992	0.9249	0.999965	0.9997	0.9919	0.999985	0.9999	0.9912	0.667717	0.9876	0.9386	0.638764	0.95	0.8633	0.9423	0.9152	0.521146	0.61	0.53	0.96235	0.9207	0.665398	0.99105	0.95525
LHHHR*IIIII	BNNNN*BNNCM	....(....)	.(...*)....	(...)*.....	(...)*.....	0.289036	0.309119	0.168935	0.0634279	0.932798	1.01293	0.868737	0.951641	299	31.7671	1372.2	6.63152	0.692268	0.940246	0.9248	0.8902	0.641111	0.8545	0.784	0.705833	0.8743	0.8126	0.941578	0.9363	0.9035	0.628983	0.9761	0.9532	0.651508	0.97	0.63395	0.9762	0.9577	0.744312	0.9681	0.9426	0.9828	0.9528	0.617043	0.54335	0.5459
LHHHR*IIIII	CACAG*UAAAU	(...)*.....	(...)*.....	(...)*.....	(...)*.....	0.939876	0.70686	0.633185	0.6153	0.66265	0.684609	0.550225	0.583052	299	2.5018	25.5442	20	0.702337	0.999768	0.9988	0.986	0.999774	0.9994	0.961	0.999696	0.9994	0.9766	0.999947	0.9998	0.9849	0.768881	0.9778	0.8635	0.687938	0.965	0.92175	0.9441	0.869	0.5	0.5	0.5	0.9191	0.8394	0.722846	0.9872	0.9415
LHHHR*MMMMM	BNNNN*BNNCM	....(....)	....(*....)	..(..*....)	(....*.)...	0.694845	0.781156	0.461491	0.64151	0.280088	0.221738	0.0467249	0.000722853	299	45.4016	139.895	6.77771	0.649083	0.799222	0.9461	0.9184	0.662666	0.8899	0.8215	0.703216	0.8956	0.8446	0.836567	0.9192	0.8657	0.651811	0.9679	0.9513	0.616802	0.98	0.70185	0.9688	0.9542	0.649093	0.9606	0.9	0.9623	0.9454	0.56267	0.5218	0.52695
LHHHR*MMMMM	CACAG*UAAAU	.....*.....	(...)*.....	(...)*.....	(...)*.....	0.128748	0	0.753505	0.695442	0.701695	0.639106	0.604688	0.613614	299	3.90133	51.6383	20	0.718674	0.999684	0.9992	0.9944	0.999712	1	0.6294	0.999729	0.9991	0.9842	0.999992	0.9999	0.9994	0.739464	0.9744	0.9194	0.680925	0.985	0.94545	0.9476	0.913	0.800286	0.6758	0.6209	0.935	0.895	0.707973	0.99215	0.9308
LHHHR*OOOOO	CACAG*UAAAU	((...))...	(...)*.....	(...)*.....	(...)*.....	0.18185	0.17447	0.744456	0.745422	0.700294	0.69007	0.480637	0.487874	299	3.29879	21.5851	20	0.736016	0.999961	0.9999	0.9984	0.748726	0.9846	0.8719	0.999942	0.9998	0.9887	0.999988	0.9999	0.9899	0.721709	0.9904	0.9399	0.671547	0.99	0.9017	0.9603	0.9348	0.714303	0.851	0.74855	0.9688	0.9286	0.693934	0.99525	0.95085
LHHHR*OOOOO	SSSRD*BBSYD	(...)*.....	(...)*.....	(...)*.....	(...)*.....	0.86985	0.802369	1.11821	1.06076	1.06933	0.999287	0.768167	0.737768	299	6.78931	85.0484	14.7508	0.702341	0.989719	0.9997	0.9934	0.972928	0.9902	0.9486	0.990666	0.999	0.9922	0.990416	0.9995	0.9931	0.675692	0.9955	0.9918	0.662595	0.96	0.8948	0.9901	0.9764	0.564944	0.9895	0.97685	0.9928	0.9901	0.715356	0.9933	0.946
LLHHHHHHRR	CRKURAUUUG	.(.....)..	.(......).	.(....)...	.(....)...	0.125554	0.114265	0.0521913	0.152866	0	0	0	0	299	1.30627	3.79034	18.5345	0.95273	0.997114	0.9985	0.924767	1	1	0.579419	1	1	0.908256	0.997392	1	0.959767	0.935731	0.9709	0.708721	0.831511	0.835	0.671105	0.8292	0.81314	0.493813	0.535	0.525	0.8689	0.778837	0.986269	1	0.9203
LLHHHHHHRR	DRBKUVDBSV	(....*....)	(........)	((......))	((......))	0.557528	0.338499	0.44425	0.540488	0.914528	0.990018	0.605794	0.631432	299	2.23351	227.928	12.3362	0.941211	0.991137	0.9901	0.944747	0.999911	0.9987	0.587071	0.999942	0.9991	0.937576	0.999996	1	0.956768	0.570048	0.8805	0.82899	0.799586	0.81	0.65303	0.8382	0.827677	0.812414	0.5926	0.5472	0.8499	0.839899	0.986093	0.9939	0.8676
LLHHHHHHRR	NWNAHNHNNV	((......))	((......))	(........)	((......))	0.898655	1.03434	0.774919	0.933748	0.336221	0.501051	0.747378	0.792418	299	24.7896	9003.84	6.27289	0.895764	0.993918	0.9529	0.8859	0.989011	0.9049	0.538	0.998	0.9821	0.8952	0.99956	0.995	0.9329	0.600677	0.8203	0.7781	0.715841	0.8	0.58735	0.8053	0.7714	0.766451	0.7863	0.7729	0.8075	0.7832	0.969312	0.9403	0.8469
LLHHHHHHRR	SKWMWBRAYM	.(......).	.(......).	.((..*..)).	.(......).	0.0566088	0	0	0	0	0	0	0	299	7.68968	177.526	15.7598	0.988981	0.993862	0.9964	0.940208	0.999785	0.9961	0.474062	0.999884	0.9979	0.848958	0.999853	0.9972	0.901042	0.745924	0.9442	0.877396	0.779826	0.785	0.593698	0.9264	0.909792	0.729729	0.915	0.8642	0.9349	0.900833	0.989088	0.9969	0.89175
LLHHHRRIII	GGUUCCCUGU	.(....)...	..........	...(...)..	.(....)...	0.487474	0.506511	0.267538	0.227736	0.313024	0.365718	0.400512	0.432177	299	1.99137	1.23057	20	0.591943	0.992036	1	0.981111	1	1	0.729048	0.9957	1	0.895873	0.997459	1	0.981111	0.928778	0.9961	0.952857	0.864259	1	0.79	0.9634	0.943333	0.738068	0.91135	0.81625	0.9736	0.962222	0.957116	1	0.9683
LLHHHRRIII	VNDWGSDKWD	((...))...	.((..*.))..	((...))...	((...))...	0.327705	0.125781	0.159905	0	0.783317	0.907083	0.787656	0.875045	299	2.91173	27.3185	12.3404	0.561564	0.999952	0.9996	0.98051	0.99892	0.9941	0.633469	0.992378	0.9875	0.824898	1	1	0.991735	0.595914	0.935	0.909796	0.765351	0.775	0.621531	0.9288	0.918367	0.816085	0.65825	0.6532	0.9195	0.907245	0.95216	0.96235	0.8031
LLHHHRRIII	VVUDNNNNNH	(((..*..)))	.((...))..	.((...))..	.((...))..	nan	0	0.531444	0.593222	0.869915	0.946137	0.96011	0.991406	299	9.4426	774.026	9.51742	0.682538	0.98805	0.9823	0.941313	0.466742	0.2665	0.28798	0.99399	0.9782	0.824343	0.996623	0.9979	0.982828	0.58095	0.9334	0.902424	0.770551	0.785	0.615808	0.9138	0.894444	0.749846	0.9222	0.9027	0.9189	0.899293	0.88624	0.8477	0.6519
MLLHHHHRRM	MCCGUGAGGR	.((..*.))..	.(....)...	..........	.(....)...	0.773696	0.766609	0.442471	0.451394	0.329128	0.318321	0.391998	0.429927	299	1.6996	1.49538	18.9542	0.746039	0.999986	0.9999	0.760933	0.997337	0.9998	0.680133	0.987683	0.9979	0.7288	0.996568	1	0.912133	0.927177	0.9872	0.852267	0.479809	0.9	0.503733	0.9529	0.917867	0.650744	0.7947	0.6585	0.9217	0.861867	0.977458	1	0.6833
MMMLLHHHRR	ACSGSYGAGC	..((.*..)).	...((*...))	...((*...))	.(....)...	0.0437047	0	0	0	0.0453104	0.00805169	0.200189	0.200221	299	2.13676	283.434	19.3896	0.572249	0.999989	0.9999	0.585224	0.994897	1	0.669552	0.999968	0.9997	0.604627	1	1	0.905299	0.695344	0.993	0.972687	0.740328	0.965	0.665149	0.9867	0.978806	0.595192	0.97675	0.92415	0.97845	0.960149	0.381507	0.38475	0.4195
MMMLLHHHRR	NDKNCNNNBN	..((...)).	..((...)).	...((...))	...((...))	1.10602	0.655899	0.704436	0.570451	0.860873	0.467523	0.902895	0.929317	299	8.96947	134.32	11.0988	0.558625	0.998426	0.9849	0.9116	0.992305	0.9766	0.7088	0.993604	0.9869	0.8331	0.999852	0.999	0.9553	0.523216	0.9853	0.9786	0.57442	0.775	0.54515	0.9649	0.9595	0.755976	0.98245	0.9765	0.9796	0.9766	0.490096	0.31925	0.30995
OLLHHHHRRO	HBRGKDNCVN	.((....)).	.((....)).	.((....)).	.((..*..)).	1.21867	1.34316	0.773078	0.675991	0.76161	0.690245	1.22775	1.09105	299	5.64178	7.32895	12.7026	0.700678	0.998722	0.9857	0.86	0.999371	0.9895	0.588469	0.999493	0.9925	0.859184	0.999911	0.9993	0.996224	0.662468	0.9457	0.913367	0.550447	0.645	0.365204	0.9341	0.93898	0.701914	0.87305	0.8103	0.9453	0.929898	0.444791	0.614	0.52315
OLLHHHHRRO	MCCGUGAGGR	.(.....)..	..........	.((..*..)).	.(.....)..	0.0555356	0.0273775	0.128471	0.156101	0.128205	0.158131	0.0264321	0.19771	299	2.15283	7.17599	18.7424	0.687519	1	0.9999	0.705676	1	1	0.776622	0.999998	0.9999	0.70973	0.999969	1	0.952162	0.96668	0.9786	0.776351	0.529406	0.81	0.502568	0.8957	0.901892	0.775723	0.69085	0.68945	0.9127	0.855541	0.718901	0.99065	0.5489
OOOLLHHHRR	NDKNCNNNBN	.((.....))	..((...)).	..((...)).	..((...)).	0.089095	0.169202	1.16212	0.900158	1.34459	0.909075	0.854503	0.661214	299	6.1546	137.756	12.0148	0.5199	0.996323	0.9973	0.9736	0.979972	0.9797	0.8653	0.99637	0.9997	0.9739	0.996512	0.9999	0.9907	0.524488	0.9977	0.9966	0.598963	0.785	0.5189	0.9939	0.9904	0.682723	0.585	0.585	0.9972	0.9953	0.625424	0.83855	0.8364
LHHHR*OOOOO	BNNNN*BNNCM	....(*...).	(....*.)...	(...)*.....	...(.*..)..	0.0369376	0	0.101334	0.392817	1.13449	1.27221	0	0.0467601	299	19.1992	82.7402	7.08278	0.704827	0.950119	0.9308	0.9243	0.659125	0.9671	0.9475	0.758471	0.9464	0.9267	0.767351	0.9769	0.95565	0.628316	0.9833	0.9751	0.632246	1	0.7328	0.9835	0.9752	0.593985	0.96965	0.95455	0.9866	0.9741	0.575104	0.5691	0.568

## Sheet: eCLIP data
RBP	RNAelem_AUC	BERTRBP_AUC	GraphProt_AUC	RNApromo_AUC	CMfinder_AUC	iDeepS_AUC	motif0_rss_path	motif0_prf_path	motif1_rss_path	motif1_prf_path	motif2_rss_path	motif2_prf_path
EEF2	0.6927499999999999	0.8037812499999999	0.7842578124999997	0.7432187499999998	0.5112617187499999	0.847627	RBPs/EEF2/RNAelem/elem_out_w50/summary/rss-0.eps	RBPs/EEF2/RNAelem/elem_out_w50/summary/prf-0.png	RBPs/EEF2/RNAelem/elem_out_w50/summary/rss-1.eps	RBPs/EEF2/RNAelem/elem_out_w50/summary/prf-1.png	RBPs/EEF2/RNAelem/elem_out_w50/summary/rss-2.eps	RBPs/EEF2/RNAelem/elem_out_w50/summary/prf-2.png
CDC40	0.7594600000000002	0.9393619999999996	0.9011239999999991	0.5121280000000001	0.701652	0.877196	RBPs/CDC40/RNAelem/elem_out_w50/summary/rss-0.eps	RBPs/CDC40/RNAelem/elem_out_w50/summary/prf-0.png	RBPs/CDC40/RNAelem/elem_out_w50/summary/rss-1.eps	RBPs/CDC40/RNAelem/elem_out_w50/summary/prf-1.png	RBPs/CDC40/RNAelem/elem_out_w50/summary/rss-2.eps	RBPs/CDC40/RNAelem/elem_out_w50/summary/prf-2.png
GRWD1	0.7138140000000006	0.9482319999999992	0.921976	0.5486080000000003	0.510438	0.85866	RBPs/GRWD1/RNAelem/elem_out_w50/summary/rss-0.eps	RBPs/GRWD1/RNAelem/elem_out_w50/summary/prf-0.png	RBPs/GRWD1/RNAelem/elem_out_w50/summary/rss-1.eps	RBPs/GRWD1/RNAelem/elem_out_w50/summary/prf-1.png	RBPs/GRWD1/RNAelem/elem_out_w50/summary/rss-2.eps	RBPs/GRWD1/RNAelem/elem_out_w50/summary/prf-2.png
U2AF2	0.832724	0.9546137266385376	0.8397058179051089	0.5199043824701197	0.5867466663479433	0.8764626435751253	RBPs/U2AF2/RNAelem/elem_out_w50/summary/rss-0.eps	RBPs/U2AF2/RNAelem/elem_out_w50/summary/prf-0.png	RBPs/U2AF2/RNAelem/elem_out_w50/summary/rss-1.eps	RBPs/U2AF2/RNAelem/elem_out_w50/summary/prf-1.png	RBPs/U2AF2/RNAelem/elem_out_w50/summary/rss-2.eps	RBPs/U2AF2/RNAelem/elem_out_w50/summary/prf-2.png
EIF4G2	0.8925542129314228	0.9722391544256828	0.967618	0.5178326693227089	0.7831004657351959	0.9464265082609234	RBPs/EIF4G2/RNAelem/elem_out_w50/summary/rss-0.eps	RBPs/EIF4G2/RNAelem/elem_out_w50/summary/prf-0.png	RBPs/EIF4G2/RNAelem/elem_out_w50/summary/rss-1.eps	RBPs/EIF4G2/RNAelem/elem_out_w50/summary/prf-1.png	RBPs/EIF4G2/RNAelem/elem_out_w50/summary/rss-2.eps	RBPs/EIF4G2/RNAelem/elem_out_w50/summary/prf-2.png
HNRNPUL1	0.77517	0.9082960000000004	0.8341640000000007	0.5001439999999998	0.5650639999999996	0.8392679999999999	RBPs/HNRNPUL1/RNAelem/elem_out_w50/summary/rss-0.eps	RBPs/HNRNPUL1/RNAelem/elem_out_w50/summary/prf-0.png	RBPs/HNRNPUL1/RNAelem/elem_out_w50/summary/rss-1.eps	RBPs/HNRNPUL1/RNAelem/elem_out_w50/summary/prf-1.png	RBPs/HNRNPUL1/RNAelem/elem_out_w50/summary/rss-2.eps	RBPs/HNRNPUL1/RNAelem/elem_out_w50/summary/prf-2.png
U2AF1	0.7822699999999999	0.937676	0.7881840000000007	0.5217200000000005	0.6129159999999998	0.8919120000000001	RBPs/U2AF1/RNAelem/elem_out_w50/summary/rss-0.eps	RBPs/U2AF1/RNAelem/elem_out_w50/summary/prf-0.png	RBPs/U2AF1/RNAelem/elem_out_w50/summary/rss-1.eps	RBPs/U2AF1/RNAelem/elem_out_w50/summary/prf-1.png	RBPs/U2AF1/RNAelem/elem_out_w50/summary/rss-2.eps	RBPs/U2AF1/RNAelem/elem_out_w50/summary/prf-2.png
LARP4	0.5812680000000002	0.8484559999999982	0.7714879999999997	0.5347440000000003	0.5574219999999999	0.7023080000000002	RBPs/LARP4/RNAelem/elem_out_w50/summary/rss-0.eps	RBPs/LARP4/RNAelem/elem_out_w50/summary/prf-0.png	RBPs/LARP4/RNAelem/elem_out_w50/summary/rss-1.eps	RBPs/LARP4/RNAelem/elem_out_w50/summary/prf-1.png	RBPs/LARP4/RNAelem/elem_out_w50/summary/rss-2.eps	RBPs/LARP4/RNAelem/elem_out_w50/summary/prf-2.png
HNRNPK	0.9253413173652708	0.9753972055888264	0.9752095808383195	0.507514	0.762056	0.9510339321357286	RBPs/HNRNPK/RNAelem/elem_out_w50/summary/rss-0.eps	RBPs/HNRNPK/RNAelem/elem_out_w50/summary/prf-0.png	RBPs/HNRNPK/RNAelem/elem_out_w50/summary/rss-1.eps	RBPs/HNRNPK/RNAelem/elem_out_w50/summary/prf-1.png	RBPs/HNRNPK/RNAelem/elem_out_w50/summary/rss-2.eps	RBPs/HNRNPK/RNAelem/elem_out_w50/summary/prf-2.png
SUB1	0.7674259999999996	0.9595039999999988	0.906876	0.5157520000000001	0.5604639999999996	0.885428	RBPs/SUB1/RNAelem/elem_out_w50/summary/rss-0.eps	RBPs/SUB1/RNAelem/elem_out_w50/summary/prf-0.png	RBPs/SUB1/RNAelem/elem_out_w50/summary/rss-1.eps	RBPs/SUB1/RNAelem/elem_out_w50/summary/prf-1.png	RBPs/SUB1/RNAelem/elem_out_w50/summary/rss-2.eps	RBPs/SUB1/RNAelem/elem_out_w50/summary/prf-2.png
XRCC6	0.7279443027210887	0.9103127362055928	0.8676776266061978	0.5115898211136309	0.5063224363819602	0.7922138762912574	RBPs/XRCC6/RNAelem/elem_out_w50/summary/rss-0.eps	RBPs/XRCC6/RNAelem/elem_out_w50/summary/prf-0.png	RBPs/XRCC6/RNAelem/elem_out_w50/summary/rss-1.eps	RBPs/XRCC6/RNAelem/elem_out_w50/summary/prf-1.png	RBPs/XRCC6/RNAelem/elem_out_w50/summary/rss-2.eps	RBPs/XRCC6/RNAelem/elem_out_w50/summary/prf-2.png
MBNL1	0.5460318587662332	0.7716333204303164	0.7368558571635948	0.8471792793664618	0.6161526628602765	0.8430339311316246	RBPs/MBNL1/RNAelem/elem_out_w50/summary/rss-0.eps	RBPs/MBNL1/RNAelem/elem_out_w50/summary/prf-0.png	RBPs/MBNL1/RNAelem/elem_out_w50/summary/rss-1.eps	RBPs/MBNL1/RNAelem/elem_out_w50/summary/prf-1.png	RBPs/MBNL1/RNAelem/elem_out_w50/summary/rss-2.eps	RBPs/MBNL1/RNAelem/elem_out_w50/summary/prf-2.png
DROSHA	0.800378	0.935264	0.9073360000000004	0.5351359999999995	0.5402180000000008	0.85886	RBPs/DROSHA/RNAelem/elem_out_w50/summary/rss-0.eps	RBPs/DROSHA/RNAelem/elem_out_w50/summary/prf-0.png	RBPs/DROSHA/RNAelem/elem_out_w50/summary/rss-1.eps	RBPs/DROSHA/RNAelem/elem_out_w50/summary/prf-1.png	RBPs/DROSHA/RNAelem/elem_out_w50/summary/rss-2.eps	RBPs/DROSHA/RNAelem/elem_out_w50/summary/prf-2.png
SF3B4	0.6515319999999986	0.9106620000000004	0.867214	0.5246319999999995	0.5900979999999996	0.74586	RBPs/SF3B4/RNAelem/elem_out_w50/summary/rss-0.eps	RBPs/SF3B4/RNAelem/elem_out_w50/summary/prf-0.png	RBPs/SF3B4/RNAelem/elem_out_w50/summary/rss-1.eps	RBPs/SF3B4/RNAelem/elem_out_w50/summary/prf-1.png	RBPs/SF3B4/RNAelem/elem_out_w50/summary/rss-2.eps	RBPs/SF3B4/RNAelem/elem_out_w50/summary/prf-2.png
ABCF1	0.7133679585570043	0.79478	0.7816174925914835	0.8433931229299733	0.5327046337309862	0.9000402252614642	RBPs/ABCF1/RNAelem/elem_out_w50/summary/rss-0.eps	RBPs/ABCF1/RNAelem/elem_out_w50/summary/prf-0.png	RBPs/ABCF1/RNAelem/elem_out_w50/summary/rss-1.eps	RBPs/ABCF1/RNAelem/elem_out_w50/summary/prf-1.png	RBPs/ABCF1/RNAelem/elem_out_w50/summary/rss-2.eps	RBPs/ABCF1/RNAelem/elem_out_w50/summary/prf-2.png
NSUN2	0.6996924490454359	0.8182521146319911	0.8475799211659579	0.5217705396344456	0.5962736186508447	0.7309086955911851	RBPs/NSUN2/RNAelem/elem_out_w50/summary/rss-0.eps	RBPs/NSUN2/RNAelem/elem_out_w50/summary/prf-0.png	RBPs/NSUN2/RNAelem/elem_out_w50/summary/rss-1.eps	RBPs/NSUN2/RNAelem/elem_out_w50/summary/prf-1.png	RBPs/NSUN2/RNAelem/elem_out_w50/summary/rss-2.eps	RBPs/NSUN2/RNAelem/elem_out_w50/summary/prf-2.png
PABPC4	0.5	0.7353016654551582	0.6988234987008094	0.8322866173228218	0.5310037911494336	0.7496628477079947	RBPs/PABPC4/RNAelem/elem_out_w50/summary/rss-0.eps	RBPs/PABPC4/RNAelem/elem_out_w50/summary/prf-0.png	RBPs/PABPC4/RNAelem/elem_out_w50/summary/rss-1.eps	RBPs/PABPC4/RNAelem/elem_out_w50/summary/prf-1.png	RBPs/PABPC4/RNAelem/elem_out_w50/summary/rss-2.eps	RBPs/PABPC4/RNAelem/elem_out_w50/summary/prf-2.png
RPS11	0.7314720464913641	0.8679324089310062	0.8540519715261998	0.514863	0.5557971979879667	0.7698655883973226	RBPs/RPS11/RNAelem/elem_out_w50/summary/rss-0.eps	RBPs/RPS11/RNAelem/elem_out_w50/summary/prf-0.png	RBPs/RPS11/RNAelem/elem_out_w50/summary/rss-1.eps	RBPs/RPS11/RNAelem/elem_out_w50/summary/prf-1.png	RBPs/RPS11/RNAelem/elem_out_w50/summary/rss-2.eps	RBPs/RPS11/RNAelem/elem_out_w50/summary/prf-2.png
IGF2BP2	0.6923699999999984	0.9271419999999974	0.8644759999999986	0.5147199999999996	0.6100299999999993	0.836296	RBPs/IGF2BP2/RNAelem/elem_out_w50/summary/rss-0.eps	RBPs/IGF2BP2/RNAelem/elem_out_w50/summary/prf-0.png	RBPs/IGF2BP2/RNAelem/elem_out_w50/summary/rss-1.eps	RBPs/IGF2BP2/RNAelem/elem_out_w50/summary/prf-1.png	RBPs/IGF2BP2/RNAelem/elem_out_w50/summary/rss-2.eps	RBPs/IGF2BP2/RNAelem/elem_out_w50/summary/prf-2.png
KHDRBS1	0.8784672914891616	0.9583096658146364	0.8992947079428192	0.5202821869488532	0.6565724699422512	0.9140159045725645	RBPs/KHDRBS1/RNAelem/elem_out_w50/summary/rss-0.eps	RBPs/KHDRBS1/RNAelem/elem_out_w50/summary/prf-0.png	RBPs/KHDRBS1/RNAelem/elem_out_w50/summary/rss-1.eps	RBPs/KHDRBS1/RNAelem/elem_out_w50/summary/prf-1.png	RBPs/KHDRBS1/RNAelem/elem_out_w50/summary/rss-2.eps	RBPs/KHDRBS1/RNAelem/elem_out_w50/summary/prf-2.png
HNRNPL	0.6959400000000008	0.9468799999999974	0.9192320000000008	0.520848	0.7585340000000002	0.889508	RBPs/HNRNPL/RNAelem/elem_out_w50/summary/rss-0.eps	RBPs/HNRNPL/RNAelem/elem_out_w50/summary/prf-0.png	RBPs/HNRNPL/RNAelem/elem_out_w50/summary/rss-1.eps	RBPs/HNRNPL/RNAelem/elem_out_w50/summary/prf-1.png	RBPs/HNRNPL/RNAelem/elem_out_w50/summary/rss-2.eps	RBPs/HNRNPL/RNAelem/elem_out_w50/summary/prf-2.png
PUS1	0.6042452560585266	0.8271259621246756	0.6737587639079414	0.5	0.5291578551287912	0.718786	RBPs/PUS1/RNAelem/elem_out_w50/summary/rss-0.eps	RBPs/PUS1/RNAelem/elem_out_w50/summary/prf-0.png	RBPs/PUS1/RNAelem/elem_out_w50/summary/rss-1.eps	RBPs/PUS1/RNAelem/elem_out_w50/summary/prf-1.png	RBPs/PUS1/RNAelem/elem_out_w50/summary/rss-2.eps	RBPs/PUS1/RNAelem/elem_out_w50/summary/prf-2.png
G3BP1	0.6386084851074437	0.7890938507005647	0.7504217183855854	0.8450401912086738	0.6211035001513288	0.8517886223998816	RBPs/G3BP1/RNAelem/elem_out_w50/summary/rss-0.eps	RBPs/G3BP1/RNAelem/elem_out_w50/summary/prf-0.png	RBPs/G3BP1/RNAelem/elem_out_w50/summary/rss-1.eps	RBPs/G3BP1/RNAelem/elem_out_w50/summary/prf-1.png	RBPs/G3BP1/RNAelem/elem_out_w50/summary/rss-2.eps	RBPs/G3BP1/RNAelem/elem_out_w50/summary/prf-2.png
SBDS	0.7373124221348415	0.9287363116327252	0.8891274986999087	0.5079913800844035	0.5929948482728435	0.8425112892786459	RBPs/SBDS/RNAelem/elem_out_w50/summary/rss-0.eps	RBPs/SBDS/RNAelem/elem_out_w50/summary/prf-0.png	RBPs/SBDS/RNAelem/elem_out_w50/summary/rss-1.eps	RBPs/SBDS/RNAelem/elem_out_w50/summary/prf-1.png	RBPs/SBDS/RNAelem/elem_out_w50/summary/rss-2.eps	RBPs/SBDS/RNAelem/elem_out_w50/summary/prf-2.png
SF3B1	0.7143244845223498	0.8207816079705904	0.7496103947999357	0.5246883158399488	0.5930290638819341	0.798907	RBPs/SF3B1/RNAelem/elem_out_w50/summary/rss-0.eps	RBPs/SF3B1/RNAelem/elem_out_w50/summary/prf-0.png	RBPs/SF3B1/RNAelem/elem_out_w50/summary/rss-1.eps	RBPs/SF3B1/RNAelem/elem_out_w50/summary/prf-1.png	RBPs/SF3B1/RNAelem/elem_out_w50/summary/rss-2.eps	RBPs/SF3B1/RNAelem/elem_out_w50/summary/prf-2.png
GTF2F1	0.8195600000000003	0.9308399999999992	0.9274840000000024	0.5054079999999999	0.5580279999999993	0.912836	RBPs/GTF2F1/RNAelem/elem_out_w50/summary/rss-0.eps	RBPs/GTF2F1/RNAelem/elem_out_w50/summary/prf-0.png	RBPs/GTF2F1/RNAelem/elem_out_w50/summary/rss-1.eps	RBPs/GTF2F1/RNAelem/elem_out_w50/summary/prf-1.png	RBPs/GTF2F1/RNAelem/elem_out_w50/summary/rss-2.eps	RBPs/GTF2F1/RNAelem/elem_out_w50/summary/prf-2.png
PCBP2	0.9320280000000024	0.9818919999999988	0.9767119999999968	0.5053359999999996	0.8371219999999999	0.960568	RBPs/PCBP2/RNAelem/elem_out_w50/summary/rss-0.eps	RBPs/PCBP2/RNAelem/elem_out_w50/summary/prf-0.png	RBPs/PCBP2/RNAelem/elem_out_w50/summary/rss-1.eps	RBPs/PCBP2/RNAelem/elem_out_w50/summary/prf-1.png	RBPs/PCBP2/RNAelem/elem_out_w50/summary/rss-2.eps	RBPs/PCBP2/RNAelem/elem_out_w50/summary/prf-2.png
AKAP8L	0.8244588666977434	0.9356536428141738	0.9131039318568476	0.5029402390438249	0.6283042697041041	0.8947295030697089	RBPs/AKAP8L/RNAelem/elem_out_w50/summary/rss-0.eps	RBPs/AKAP8L/RNAelem/elem_out_w50/summary/prf-0.png	RBPs/AKAP8L/RNAelem/elem_out_w50/summary/rss-1.eps	RBPs/AKAP8L/RNAelem/elem_out_w50/summary/prf-1.png	RBPs/AKAP8L/RNAelem/elem_out_w50/summary/rss-2.eps	RBPs/AKAP8L/RNAelem/elem_out_w50/summary/prf-2.png
IGF2BP1	0.6001740000000001	0.9044600000000004	0.8012000000000005	0.5037040000000004	0.5063279999999999	0.793372	RBPs/IGF2BP1/RNAelem/elem_out_w50/summary/rss-0.eps	RBPs/IGF2BP1/RNAelem/elem_out_w50/summary/prf-0.png	RBPs/IGF2BP1/RNAelem/elem_out_w50/summary/rss-1.eps	RBPs/IGF2BP1/RNAelem/elem_out_w50/summary/prf-1.png	RBPs/IGF2BP1/RNAelem/elem_out_w50/summary/rss-2.eps	RBPs/IGF2BP1/RNAelem/elem_out_w50/summary/prf-2.png
FAM120A	0.6959079999999993	0.927928	0.8671360000000004	0.5013599999999993	0.5514760000000003	0.7980900000000001	RBPs/FAM120A/RNAelem/elem_out_w50/summary/rss-0.eps	RBPs/FAM120A/RNAelem/elem_out_w50/summary/prf-0.png	RBPs/FAM120A/RNAelem/elem_out_w50/summary/rss-1.eps	RBPs/FAM120A/RNAelem/elem_out_w50/summary/prf-1.png	RBPs/FAM120A/RNAelem/elem_out_w50/summary/rss-2.eps	RBPs/FAM120A/RNAelem/elem_out_w50/summary/prf-2.png
RNF187	0.5189039998678822	0.6434940216673269	0.5916043235566121	0.8454307867617914	0.5	0.6886023954989472	RBPs/RNF187/RNAelem/elem_out_w50/summary/rss-0.eps	RBPs/RNF187/RNAelem/elem_out_w50/summary/prf-0.png	RBPs/RNF187/RNAelem/elem_out_w50/summary/rss-1.eps	RBPs/RNF187/RNAelem/elem_out_w50/summary/prf-1.png	RBPs/RNF187/RNAelem/elem_out_w50/summary/rss-2.eps	RBPs/RNF187/RNAelem/elem_out_w50/summary/prf-2.png
WDR43	0.6732957432509955	0.7743837999311571	0.7652702879902957	0.8368023529807791	0.5	0.8435103093664051	RBPs/WDR43/RNAelem/elem_out_w50/summary/rss-0.eps	RBPs/WDR43/RNAelem/elem_out_w50/summary/prf-0.png	RBPs/WDR43/RNAelem/elem_out_w50/summary/rss-1.eps	RBPs/WDR43/RNAelem/elem_out_w50/summary/prf-1.png	RBPs/WDR43/RNAelem/elem_out_w50/summary/rss-2.eps	RBPs/WDR43/RNAelem/elem_out_w50/summary/prf-2.png
GRSF1	0.8463970263066689	0.943283	0.9070481790909208	0.5117450199203191	0.6146808180047095	0.9101915928621798	RBPs/GRSF1/RNAelem/elem_out_w50/summary/rss-0.eps	RBPs/GRSF1/RNAelem/elem_out_w50/summary/prf-0.png	RBPs/GRSF1/RNAelem/elem_out_w50/summary/rss-1.eps	RBPs/GRSF1/RNAelem/elem_out_w50/summary/prf-1.png	RBPs/GRSF1/RNAelem/elem_out_w50/summary/rss-2.eps	RBPs/GRSF1/RNAelem/elem_out_w50/summary/prf-2.png
RBFOX2	0.7600228684347865	0.9186895669738366	0.9050322508675276	0.5311394422310758	0.657324	0.8243273931179557	RBPs/RBFOX2/RNAelem/elem_out_w50/summary/rss-0.eps	RBPs/RBFOX2/RNAelem/elem_out_w50/summary/prf-0.png	RBPs/RBFOX2/RNAelem/elem_out_w50/summary/rss-1.eps	RBPs/RBFOX2/RNAelem/elem_out_w50/summary/prf-1.png	RBPs/RBFOX2/RNAelem/elem_out_w50/summary/rss-2.eps	RBPs/RBFOX2/RNAelem/elem_out_w50/summary/prf-2.png
YWHAG	0.6645390549356366	0.8724087712893444	0.712838	0.5391850490196077	0.5742031872509964	0.7635547369632785	RBPs/YWHAG/RNAelem/elem_out_w50/summary/rss-0.eps	RBPs/YWHAG/RNAelem/elem_out_w50/summary/prf-0.png	RBPs/YWHAG/RNAelem/elem_out_w50/summary/rss-1.eps	RBPs/YWHAG/RNAelem/elem_out_w50/summary/prf-1.png	RBPs/YWHAG/RNAelem/elem_out_w50/summary/rss-2.eps	RBPs/YWHAG/RNAelem/elem_out_w50/summary/prf-2.png
ZNF622	0.8002920000000008	0.9629239999999972	0.9432119999999984	0.5016399999999999	0.6102640000000001	0.8821479999999999	RBPs/ZNF622/RNAelem/elem_out_w50/summary/rss-0.eps	RBPs/ZNF622/RNAelem/elem_out_w50/summary/prf-0.png	RBPs/ZNF622/RNAelem/elem_out_w50/summary/rss-1.eps	RBPs/ZNF622/RNAelem/elem_out_w50/summary/prf-1.png	RBPs/ZNF622/RNAelem/elem_out_w50/summary/rss-2.eps	RBPs/ZNF622/RNAelem/elem_out_w50/summary/prf-2.png
RYBP	0.5772720556677382	0.6930422362783107	0.6613935227856397	0.8347198671629295	0.5	0.750002	RBPs/RYBP/RNAelem/elem_out_w50/summary/rss-0.eps	RBPs/RYBP/RNAelem/elem_out_w50/summary/prf-0.png	RBPs/RYBP/RNAelem/elem_out_w50/summary/rss-1.eps	RBPs/RYBP/RNAelem/elem_out_w50/summary/prf-1.png	RBPs/RYBP/RNAelem/elem_out_w50/summary/rss-2.eps	RBPs/RYBP/RNAelem/elem_out_w50/summary/prf-2.png
PPIL4	0.7005120000000005	0.8851800000000013	0.8297720000000018	0.5251040000000001	0.5640779999999997	0.8323600000000001	RBPs/PPIL4/RNAelem/elem_out_w50/summary/rss-0.eps	RBPs/PPIL4/RNAelem/elem_out_w50/summary/prf-0.png	RBPs/PPIL4/RNAelem/elem_out_w50/summary/rss-1.eps	RBPs/PPIL4/RNAelem/elem_out_w50/summary/prf-1.png	RBPs/PPIL4/RNAelem/elem_out_w50/summary/rss-2.eps	RBPs/PPIL4/RNAelem/elem_out_w50/summary/prf-2.png
BCCIP	0.8633387671040272	0.9703935493922204	0.9246947778803748	0.5164989664396883	0.6158552109100991	0.9374432398952763	RBPs/BCCIP/RNAelem/elem_out_w50/summary/rss-0.eps	RBPs/BCCIP/RNAelem/elem_out_w50/summary/prf-0.png	RBPs/BCCIP/RNAelem/elem_out_w50/summary/rss-1.eps	RBPs/BCCIP/RNAelem/elem_out_w50/summary/prf-1.png	RBPs/BCCIP/RNAelem/elem_out_w50/summary/rss-2.eps	RBPs/BCCIP/RNAelem/elem_out_w50/summary/prf-2.png
AATF	0.6882824694328823	0.8176226343002054	0.8113586108220603	0.8429378577003122	0.5943912184573363	0.9031910456062291	RBPs/AATF/RNAelem/elem_out_w50/summary/rss-0.eps	RBPs/AATF/RNAelem/elem_out_w50/summary/prf-0.png	RBPs/AATF/RNAelem/elem_out_w50/summary/rss-1.eps	RBPs/AATF/RNAelem/elem_out_w50/summary/prf-1.png	RBPs/AATF/RNAelem/elem_out_w50/summary/rss-2.eps	RBPs/AATF/RNAelem/elem_out_w50/summary/prf-2.png
SND1	0.6867479999999989	0.9604439999999989	0.9188560000000008	0.5221599999999995	0.5530980000000003	0.7905559999999999	RBPs/SND1/RNAelem/elem_out_w50/summary/rss-0.eps	RBPs/SND1/RNAelem/elem_out_w50/summary/prf-0.png	RBPs/SND1/RNAelem/elem_out_w50/summary/rss-1.eps	RBPs/SND1/RNAelem/elem_out_w50/summary/prf-1.png	RBPs/SND1/RNAelem/elem_out_w50/summary/rss-2.eps	RBPs/SND1/RNAelem/elem_out_w50/summary/prf-2.png
YBX3	0.7136199999999978	0.937084	0.9101679999999984	0.5022079999999999	0.6047800000000003	0.8672119999999999	RBPs/YBX3/RNAelem/elem_out_w50/summary/rss-0.eps	RBPs/YBX3/RNAelem/elem_out_w50/summary/prf-0.png	RBPs/YBX3/RNAelem/elem_out_w50/summary/rss-1.eps	RBPs/YBX3/RNAelem/elem_out_w50/summary/prf-1.png	RBPs/YBX3/RNAelem/elem_out_w50/summary/rss-2.eps	RBPs/YBX3/RNAelem/elem_out_w50/summary/prf-2.png
NIPBL	0.5	0.6193157008674709	0.5154286906402246	0.8090250150400746	0.5	0.4984252367208466	RBPs/NIPBL/RNAelem/elem_out_w50/summary/rss-0.eps	RBPs/NIPBL/RNAelem/elem_out_w50/summary/prf-0.png	RBPs/NIPBL/RNAelem/elem_out_w50/summary/rss-1.eps	RBPs/NIPBL/RNAelem/elem_out_w50/summary/prf-1.png	RBPs/NIPBL/RNAelem/elem_out_w50/summary/rss-2.eps	RBPs/NIPBL/RNAelem/elem_out_w50/summary/prf-2.png
STAU2	0.6966185751927226	0.7947989549395608	0.7886247307233529	0.8431145293667325	0.5799249808613285	0.9056878747501665	RBPs/STAU2/RNAelem/elem_out_w50/summary/rss-0.eps	RBPs/STAU2/RNAelem/elem_out_w50/summary/prf-0.png	RBPs/STAU2/RNAelem/elem_out_w50/summary/rss-1.eps	RBPs/STAU2/RNAelem/elem_out_w50/summary/prf-1.png	RBPs/STAU2/RNAelem/elem_out_w50/summary/rss-2.eps	RBPs/STAU2/RNAelem/elem_out_w50/summary/prf-2.png
EIF3D	0.7016840000000005	0.9053219999999986	0.8581319999999978	0.5064000000000003	0.535086	0.8095399999999999	RBPs/EIF3D/RNAelem/elem_out_w50/summary/rss-0.eps	RBPs/EIF3D/RNAelem/elem_out_w50/summary/prf-0.png	RBPs/EIF3D/RNAelem/elem_out_w50/summary/rss-1.eps	RBPs/EIF3D/RNAelem/elem_out_w50/summary/prf-1.png	RBPs/EIF3D/RNAelem/elem_out_w50/summary/rss-2.eps	RBPs/EIF3D/RNAelem/elem_out_w50/summary/prf-2.png
KHSRP	0.8578957915831638	0.9558	0.9442	0.5230880000000006	0.5085210420841687	0.9336513026052105	RBPs/KHSRP/RNAelem/elem_out_w50/summary/rss-0.eps	RBPs/KHSRP/RNAelem/elem_out_w50/summary/prf-0.png	RBPs/KHSRP/RNAelem/elem_out_w50/summary/rss-1.eps	RBPs/KHSRP/RNAelem/elem_out_w50/summary/prf-1.png	RBPs/KHSRP/RNAelem/elem_out_w50/summary/rss-2.eps	RBPs/KHSRP/RNAelem/elem_out_w50/summary/prf-2.png
TARDBP	0.9863068274628366	0.9972271026808692	0.9965458304947032	0.5548207171314745	0.9429763228034947	0.9968565862287402	RBPs/TARDBP/RNAelem/elem_out_w50/summary/rss-0.eps	RBPs/TARDBP/RNAelem/elem_out_w50/summary/prf-0.png	RBPs/TARDBP/RNAelem/elem_out_w50/summary/rss-1.eps	RBPs/TARDBP/RNAelem/elem_out_w50/summary/prf-1.png	RBPs/TARDBP/RNAelem/elem_out_w50/summary/rss-2.eps	RBPs/TARDBP/RNAelem/elem_out_w50/summary/prf-2.png
LSM11	0.6195160000000001	0.8585239999999994	0.8107740000000012	0.5334320000000004	0.5785479999999997	0.7398160000000001	RBPs/LSM11/RNAelem/elem_out_w50/summary/rss-0.eps	RBPs/LSM11/RNAelem/elem_out_w50/summary/prf-0.png	RBPs/LSM11/RNAelem/elem_out_w50/summary/rss-1.eps	RBPs/LSM11/RNAelem/elem_out_w50/summary/prf-1.png	RBPs/LSM11/RNAelem/elem_out_w50/summary/rss-2.eps	RBPs/LSM11/RNAelem/elem_out_w50/summary/prf-2.png
AQR	0.7080625715714252	0.8116615054595895	0.8073773003661217	0.8112239411336345	0.6306247076660062	0.9036313320508926	RBPs/AQR/RNAelem/elem_out_w50/summary/rss-0.eps	RBPs/AQR/RNAelem/elem_out_w50/summary/prf-0.png	RBPs/AQR/RNAelem/elem_out_w50/summary/rss-1.eps	RBPs/AQR/RNAelem/elem_out_w50/summary/prf-1.png	RBPs/AQR/RNAelem/elem_out_w50/summary/rss-2.eps	RBPs/AQR/RNAelem/elem_out_w50/summary/prf-2.png
SMNDC1	0.7067959999999983	0.8707719999999991	0.9147120000000056	0.5133360000000001	0.605556	0.7620720000000001	RBPs/SMNDC1/RNAelem/elem_out_w50/summary/rss-0.eps	RBPs/SMNDC1/RNAelem/elem_out_w50/summary/prf-0.png	RBPs/SMNDC1/RNAelem/elem_out_w50/summary/rss-1.eps	RBPs/SMNDC1/RNAelem/elem_out_w50/summary/prf-1.png	RBPs/SMNDC1/RNAelem/elem_out_w50/summary/rss-2.eps	RBPs/SMNDC1/RNAelem/elem_out_w50/summary/prf-2.png
DDX47	0.5083348356468964	0.7929962141698214	0.7661799170722912	0.7845937744125954	0.5	0.8784034851688127	RBPs/DDX47/RNAelem/elem_out_w50/summary/rss-0.eps	RBPs/DDX47/RNAelem/elem_out_w50/summary/prf-0.png	RBPs/DDX47/RNAelem/elem_out_w50/summary/rss-1.eps	RBPs/DDX47/RNAelem/elem_out_w50/summary/prf-1.png	RBPs/DDX47/RNAelem/elem_out_w50/summary/rss-2.eps	RBPs/DDX47/RNAelem/elem_out_w50/summary/prf-2.png
TAF15	0.8494348628093116	0.9458269090561392	0.9078489727132564	0.5088366533864546	0.565807	0.9050760753941218	RBPs/TAF15/RNAelem/elem_out_w50/summary/rss-0.eps	RBPs/TAF15/RNAelem/elem_out_w50/summary/prf-0.png	RBPs/TAF15/RNAelem/elem_out_w50/summary/rss-1.eps	RBPs/TAF15/RNAelem/elem_out_w50/summary/prf-1.png	RBPs/TAF15/RNAelem/elem_out_w50/summary/rss-2.eps	RBPs/TAF15/RNAelem/elem_out_w50/summary/prf-2.png
PHF6	0.6786613410796418	0.8024731703380951	0.8068869523117886	0.8372952473170336	0.5167453401113534	0.9314804538167468	RBPs/PHF6/RNAelem/elem_out_w50/summary/rss-0.eps	RBPs/PHF6/RNAelem/elem_out_w50/summary/prf-0.png	RBPs/PHF6/RNAelem/elem_out_w50/summary/rss-1.eps	RBPs/PHF6/RNAelem/elem_out_w50/summary/prf-1.png	RBPs/PHF6/RNAelem/elem_out_w50/summary/rss-2.eps	RBPs/PHF6/RNAelem/elem_out_w50/summary/prf-2.png
SERBP1	0.694655	0.9144854313773246	0.8897055839623397	0.510115	0.6984873386900416	0.8154877850823796	RBPs/SERBP1/RNAelem/elem_out_w50/summary/rss-0.eps	RBPs/SERBP1/RNAelem/elem_out_w50/summary/prf-0.png	RBPs/SERBP1/RNAelem/elem_out_w50/summary/rss-1.eps	RBPs/SERBP1/RNAelem/elem_out_w50/summary/prf-1.png	RBPs/SERBP1/RNAelem/elem_out_w50/summary/rss-2.eps	RBPs/SERBP1/RNAelem/elem_out_w50/summary/prf-2.png
PRPF4	0.8274742953067081	0.8401482828565433	0.8345037420437835	0.85	0.5	0.9840295786581764	RBPs/PRPF4/RNAelem/elem_out_w50/summary/rss-0.eps	RBPs/PRPF4/RNAelem/elem_out_w50/summary/prf-0.png	RBPs/PRPF4/RNAelem/elem_out_w50/summary/rss-1.eps	RBPs/PRPF4/RNAelem/elem_out_w50/summary/prf-1.png	RBPs/PRPF4/RNAelem/elem_out_w50/summary/rss-2.eps	RBPs/PRPF4/RNAelem/elem_out_w50/summary/prf-2.png
METTL1	0.5135354141656664	0.6998799519807923	0.6211734693877554	0.8446428571428571	0.5759753901560623	0.7181754797989063	RBPs/METTL1/RNAelem/elem_out_w50/summary/rss-0.eps	RBPs/METTL1/RNAelem/elem_out_w50/summary/prf-0.png	RBPs/METTL1/RNAelem/elem_out_w50/summary/rss-1.eps	RBPs/METTL1/RNAelem/elem_out_w50/summary/prf-1.png	RBPs/METTL1/RNAelem/elem_out_w50/summary/rss-2.eps	RBPs/METTL1/RNAelem/elem_out_w50/summary/prf-2.png
CSTF2T	0.7579639999999999	0.9031759999999992	0.8545419999999982	0.5161600000000011	0.545838	0.887756	RBPs/CSTF2T/RNAelem/elem_out_w50/summary/rss-0.eps	RBPs/CSTF2T/RNAelem/elem_out_w50/summary/prf-0.png	RBPs/CSTF2T/RNAelem/elem_out_w50/summary/rss-1.eps	RBPs/CSTF2T/RNAelem/elem_out_w50/summary/prf-1.png	RBPs/CSTF2T/RNAelem/elem_out_w50/summary/rss-2.eps	RBPs/CSTF2T/RNAelem/elem_out_w50/summary/prf-2.png
PUM1	0.652746	0.7999252256582814	0.77695	0.8374926560914383	0.5999098702131077	0.8655909491352529	RBPs/PUM1/RNAelem/elem_out_w50/summary/rss-0.eps	RBPs/PUM1/RNAelem/elem_out_w50/summary/prf-0.png	RBPs/PUM1/RNAelem/elem_out_w50/summary/rss-1.eps	RBPs/PUM1/RNAelem/elem_out_w50/summary/prf-1.png	RBPs/PUM1/RNAelem/elem_out_w50/summary/rss-2.eps	RBPs/PUM1/RNAelem/elem_out_w50/summary/prf-2.png
FUBP3	0.802526	0.9743279999999988	0.9006439999999986	0.5355280000000004	0.547246	0.902916	RBPs/FUBP3/RNAelem/elem_out_w50/summary/rss-0.eps	RBPs/FUBP3/RNAelem/elem_out_w50/summary/prf-0.png	RBPs/FUBP3/RNAelem/elem_out_w50/summary/rss-1.eps	RBPs/FUBP3/RNAelem/elem_out_w50/summary/prf-1.png	RBPs/FUBP3/RNAelem/elem_out_w50/summary/rss-2.eps	RBPs/FUBP3/RNAelem/elem_out_w50/summary/prf-2.png
CPSF6	0.7884462608049523	0.9592267468746192	0.946832	0.5256434579143747	0.5407752293396677	0.850634	RBPs/CPSF6/RNAelem/elem_out_w50/summary/rss-0.eps	RBPs/CPSF6/RNAelem/elem_out_w50/summary/prf-0.png	RBPs/CPSF6/RNAelem/elem_out_w50/summary/rss-1.eps	RBPs/CPSF6/RNAelem/elem_out_w50/summary/prf-1.png	RBPs/CPSF6/RNAelem/elem_out_w50/summary/rss-2.eps	RBPs/CPSF6/RNAelem/elem_out_w50/summary/prf-2.png
AKAP1	0.6880233399453701	0.7908873813085328	0.7801145047476556	0.8271161305042208	0.5252917493171173	0.854805	RBPs/AKAP1/RNAelem/elem_out_w50/summary/rss-0.eps	RBPs/AKAP1/RNAelem/elem_out_w50/summary/prf-0.png	RBPs/AKAP1/RNAelem/elem_out_w50/summary/rss-1.eps	RBPs/AKAP1/RNAelem/elem_out_w50/summary/prf-1.png	RBPs/AKAP1/RNAelem/elem_out_w50/summary/rss-2.eps	RBPs/AKAP1/RNAelem/elem_out_w50/summary/prf-2.png
ZC3H8	0.5913039876418675	0.7218035027703464	0.7159030549342377	0.85	0.5	0.7522794893943757	RBPs/ZC3H8/RNAelem/elem_out_w50/summary/rss-0.eps	RBPs/ZC3H8/RNAelem/elem_out_w50/summary/prf-0.png	RBPs/ZC3H8/RNAelem/elem_out_w50/summary/rss-1.eps	RBPs/ZC3H8/RNAelem/elem_out_w50/summary/prf-1.png	RBPs/ZC3H8/RNAelem/elem_out_w50/summary/rss-2.eps	RBPs/ZC3H8/RNAelem/elem_out_w50/summary/prf-2.png
TRA2A	0.8602515527826591	0.95753	0.906124	0.5418167330677282	0.5090039481914417	0.8539288688092876	RBPs/TRA2A/RNAelem/elem_out_w50/summary/rss-0.eps	RBPs/TRA2A/RNAelem/elem_out_w50/summary/prf-0.png	RBPs/TRA2A/RNAelem/elem_out_w50/summary/rss-1.eps	RBPs/TRA2A/RNAelem/elem_out_w50/summary/prf-1.png	RBPs/TRA2A/RNAelem/elem_out_w50/summary/rss-2.eps	RBPs/TRA2A/RNAelem/elem_out_w50/summary/prf-2.png
ZC3H11A	0.59267	0.7410059873280411	0.7159238821645632	0.8284267768220915	0.5	0.7558693615312542	RBPs/ZC3H11A/RNAelem/elem_out_w50/summary/rss-0.eps	RBPs/ZC3H11A/RNAelem/elem_out_w50/summary/prf-0.png	RBPs/ZC3H11A/RNAelem/elem_out_w50/summary/rss-1.eps	RBPs/ZC3H11A/RNAelem/elem_out_w50/summary/prf-1.png	RBPs/ZC3H11A/RNAelem/elem_out_w50/summary/rss-2.eps	RBPs/ZC3H11A/RNAelem/elem_out_w50/summary/prf-2.png
APOBEC3C	0.5862574797180689	0.7671931702714476	0.686018	0.8156115425557652	0.5	0.7827508380629957	RBPs/APOBEC3C/RNAelem/elem_out_w50/summary/rss-0.eps	RBPs/APOBEC3C/RNAelem/elem_out_w50/summary/prf-0.png	RBPs/APOBEC3C/RNAelem/elem_out_w50/summary/rss-1.eps	RBPs/APOBEC3C/RNAelem/elem_out_w50/summary/prf-1.png	RBPs/APOBEC3C/RNAelem/elem_out_w50/summary/rss-2.eps	RBPs/APOBEC3C/RNAelem/elem_out_w50/summary/prf-2.png
DDX21	0.6440398087401316	0.7529745357500277	0.7075058378739013	0.8483487156677415	0.509179	0.819422	RBPs/DDX21/RNAelem/elem_out_w50/summary/rss-0.eps	RBPs/DDX21/RNAelem/elem_out_w50/summary/prf-0.png	RBPs/DDX21/RNAelem/elem_out_w50/summary/rss-1.eps	RBPs/DDX21/RNAelem/elem_out_w50/summary/prf-1.png	RBPs/DDX21/RNAelem/elem_out_w50/summary/rss-2.eps	RBPs/DDX21/RNAelem/elem_out_w50/summary/prf-2.png
EWSR1	0.736776	0.9241159999999976	0.8605239999999988	0.5136640000000001	0.6135919999999998	0.8498760000000001	RBPs/EWSR1/RNAelem/elem_out_w50/summary/rss-0.eps	RBPs/EWSR1/RNAelem/elem_out_w50/summary/prf-0.png	RBPs/EWSR1/RNAelem/elem_out_w50/summary/rss-1.eps	RBPs/EWSR1/RNAelem/elem_out_w50/summary/prf-1.png	RBPs/EWSR1/RNAelem/elem_out_w50/summary/rss-2.eps	RBPs/EWSR1/RNAelem/elem_out_w50/summary/prf-2.png
DDX59	0.8572627182074988	0.954572	0.9456744814931064	0.5046160000000005	0.5472108876387319	0.9298350100603621	RBPs/DDX59/RNAelem/elem_out_w50/summary/rss-0.eps	RBPs/DDX59/RNAelem/elem_out_w50/summary/prf-0.png	RBPs/DDX59/RNAelem/elem_out_w50/summary/rss-1.eps	RBPs/DDX59/RNAelem/elem_out_w50/summary/prf-1.png	RBPs/DDX59/RNAelem/elem_out_w50/summary/rss-2.eps	RBPs/DDX59/RNAelem/elem_out_w50/summary/prf-2.png
PUM2	0.9205039999999992	0.9770279999999956	0.944044	0.503056	0.915896	0.87992	RBPs/PUM2/RNAelem/elem_out_w50/summary/rss-0.eps	RBPs/PUM2/RNAelem/elem_out_w50/summary/prf-0.png	RBPs/PUM2/RNAelem/elem_out_w50/summary/rss-1.eps	RBPs/PUM2/RNAelem/elem_out_w50/summary/prf-1.png	RBPs/PUM2/RNAelem/elem_out_w50/summary/rss-2.eps	RBPs/PUM2/RNAelem/elem_out_w50/summary/prf-2.png
RPS3	0.6395459999999991	0.943696	0.9291599999999968	0.9305599999999998	0.6057699999999995	0.78866	RBPs/RPS3/RNAelem/elem_out_w50/summary/rss-0.eps	RBPs/RPS3/RNAelem/elem_out_w50/summary/prf-0.png	RBPs/RPS3/RNAelem/elem_out_w50/summary/rss-1.eps	RBPs/RPS3/RNAelem/elem_out_w50/summary/prf-1.png	RBPs/RPS3/RNAelem/elem_out_w50/summary/rss-2.eps	RBPs/RPS3/RNAelem/elem_out_w50/summary/prf-2.png
BUD13	0.6415540000000002	0.9270999999999984	0.8786499999999997	0.5009759999999999	0.5938180000000001	0.766176	RBPs/BUD13/RNAelem/elem_out_w50/summary/rss-0.eps	RBPs/BUD13/RNAelem/elem_out_w50/summary/prf-0.png	RBPs/BUD13/RNAelem/elem_out_w50/summary/rss-1.eps	RBPs/BUD13/RNAelem/elem_out_w50/summary/prf-1.png	RBPs/BUD13/RNAelem/elem_out_w50/summary/rss-2.eps	RBPs/BUD13/RNAelem/elem_out_w50/summary/prf-2.png
TROVE2	0.6867025948103803	0.9115209580838334	0.9100998003991988	0.52439	0.551683	0.7403273453093813	RBPs/TROVE2/RNAelem/elem_out_w50/summary/rss-0.eps	RBPs/TROVE2/RNAelem/elem_out_w50/summary/prf-0.png	RBPs/TROVE2/RNAelem/elem_out_w50/summary/rss-1.eps	RBPs/TROVE2/RNAelem/elem_out_w50/summary/prf-1.png	RBPs/TROVE2/RNAelem/elem_out_w50/summary/rss-2.eps	RBPs/TROVE2/RNAelem/elem_out_w50/summary/prf-2.png
EXOSC10	0.5808181053841495	0.7695694997208841	0.78397	0.838633	0.5495961863606967	0.7932705327494906	RBPs/EXOSC10/RNAelem/elem_out_w50/summary/rss-0.eps	RBPs/EXOSC10/RNAelem/elem_out_w50/summary/prf-0.png	RBPs/EXOSC10/RNAelem/elem_out_w50/summary/rss-1.eps	RBPs/EXOSC10/RNAelem/elem_out_w50/summary/prf-1.png	RBPs/EXOSC10/RNAelem/elem_out_w50/summary/rss-2.eps	RBPs/EXOSC10/RNAelem/elem_out_w50/summary/prf-2.png
SRSF7	0.6658619999999998	0.9650339999999972	0.9313199999999972	0.5036880000000004	0.5908679999999998	0.9136399999999999	RBPs/SRSF7/RNAelem/elem_out_w50/summary/rss-0.eps	RBPs/SRSF7/RNAelem/elem_out_w50/summary/prf-0.png	RBPs/SRSF7/RNAelem/elem_out_w50/summary/rss-1.eps	RBPs/SRSF7/RNAelem/elem_out_w50/summary/prf-1.png	RBPs/SRSF7/RNAelem/elem_out_w50/summary/rss-2.eps	RBPs/SRSF7/RNAelem/elem_out_w50/summary/prf-2.png
HNRNPC	0.9628056112224436	0.9839318637274548	0.9690801603206404	0.5141600000000005	0.8356773547094155	0.9770981963927855	RBPs/HNRNPC/RNAelem/elem_out_w50/summary/rss-0.eps	RBPs/HNRNPC/RNAelem/elem_out_w50/summary/prf-0.png	RBPs/HNRNPC/RNAelem/elem_out_w50/summary/rss-1.eps	RBPs/HNRNPC/RNAelem/elem_out_w50/summary/prf-1.png	RBPs/HNRNPC/RNAelem/elem_out_w50/summary/rss-2.eps	RBPs/HNRNPC/RNAelem/elem_out_w50/summary/prf-2.png
DDX43	0.6595516604570895	0.8155464226383442	0.7952958420025474	0.845185	0.5	0.8038581386858215	RBPs/DDX43/RNAelem/elem_out_w50/summary/rss-0.eps	RBPs/DDX43/RNAelem/elem_out_w50/summary/prf-0.png	RBPs/DDX43/RNAelem/elem_out_w50/summary/rss-1.eps	RBPs/DDX43/RNAelem/elem_out_w50/summary/prf-1.png	RBPs/DDX43/RNAelem/elem_out_w50/summary/rss-2.eps	RBPs/DDX43/RNAelem/elem_out_w50/summary/prf-2.png
NONO	0.7942291253366879	0.9383860744181552	0.9070458540991274	0.5311519999999994	0.502952	0.9029112903225807	RBPs/NONO/RNAelem/elem_out_w50/summary/rss-0.eps	RBPs/NONO/RNAelem/elem_out_w50/summary/prf-0.png	RBPs/NONO/RNAelem/elem_out_w50/summary/rss-1.eps	RBPs/NONO/RNAelem/elem_out_w50/summary/prf-1.png	RBPs/NONO/RNAelem/elem_out_w50/summary/rss-2.eps	RBPs/NONO/RNAelem/elem_out_w50/summary/prf-2.png
SUGP2	0.7899517467976681	0.962679	0.9066919572705208	0.5489992222345683	0.5425648005587218	0.8775614672782971	RBPs/SUGP2/RNAelem/elem_out_w50/summary/rss-0.eps	RBPs/SUGP2/RNAelem/elem_out_w50/summary/prf-0.png	RBPs/SUGP2/RNAelem/elem_out_w50/summary/rss-1.eps	RBPs/SUGP2/RNAelem/elem_out_w50/summary/prf-1.png	RBPs/SUGP2/RNAelem/elem_out_w50/summary/rss-2.eps	RBPs/SUGP2/RNAelem/elem_out_w50/summary/prf-2.png
IGF2BP3	0.6188400000000002	0.923538	0.8212960000000006	0.5	0.6058239999999999	0.83276	RBPs/IGF2BP3/RNAelem/elem_out_w50/summary/rss-0.eps	RBPs/IGF2BP3/RNAelem/elem_out_w50/summary/prf-0.png	RBPs/IGF2BP3/RNAelem/elem_out_w50/summary/rss-1.eps	RBPs/IGF2BP3/RNAelem/elem_out_w50/summary/prf-1.png	RBPs/IGF2BP3/RNAelem/elem_out_w50/summary/rss-2.eps	RBPs/IGF2BP3/RNAelem/elem_out_w50/summary/prf-2.png
HNRNPM	0.8653152776283771	0.9675857865108154	0.9556376269417246	0.5095298804780873	0.5520177210449362	0.9275939139684702	RBPs/HNRNPM/RNAelem/elem_out_w50/summary/rss-0.eps	RBPs/HNRNPM/RNAelem/elem_out_w50/summary/prf-0.png	RBPs/HNRNPM/RNAelem/elem_out_w50/summary/rss-1.eps	RBPs/HNRNPM/RNAelem/elem_out_w50/summary/prf-1.png	RBPs/HNRNPM/RNAelem/elem_out_w50/summary/rss-2.eps	RBPs/HNRNPM/RNAelem/elem_out_w50/summary/prf-2.png
BCLAF1	0.6249731779085563	0.7796624038026279	0.7250703938433682	0.8394529198732459	0.5	0.769962	RBPs/BCLAF1/RNAelem/elem_out_w50/summary/rss-0.eps	RBPs/BCLAF1/RNAelem/elem_out_w50/summary/prf-0.png	RBPs/BCLAF1/RNAelem/elem_out_w50/summary/rss-1.eps	RBPs/BCLAF1/RNAelem/elem_out_w50/summary/prf-1.png	RBPs/BCLAF1/RNAelem/elem_out_w50/summary/rss-2.eps	RBPs/BCLAF1/RNAelem/elem_out_w50/summary/prf-2.png
MTPAP	0.7355500000000004	0.917748	0.882576	0.5040080000000003	0.5078739999999996	0.8484719999999999	RBPs/MTPAP/RNAelem/elem_out_w50/summary/rss-0.eps	RBPs/MTPAP/RNAelem/elem_out_w50/summary/prf-0.png	RBPs/MTPAP/RNAelem/elem_out_w50/summary/rss-1.eps	RBPs/MTPAP/RNAelem/elem_out_w50/summary/prf-1.png	RBPs/MTPAP/RNAelem/elem_out_w50/summary/rss-2.eps	RBPs/MTPAP/RNAelem/elem_out_w50/summary/prf-2.png
FMR1	0.7208799999999996	0.9512839999999974	0.920888	0.50076	0.6071440000000002	0.8866599999999999	RBPs/FMR1/RNAelem/elem_out_w50/summary/rss-0.eps	RBPs/FMR1/RNAelem/elem_out_w50/summary/prf-0.png	RBPs/FMR1/RNAelem/elem_out_w50/summary/rss-1.eps	RBPs/FMR1/RNAelem/elem_out_w50/summary/prf-1.png	RBPs/FMR1/RNAelem/elem_out_w50/summary/rss-2.eps	RBPs/FMR1/RNAelem/elem_out_w50/summary/prf-2.png
XRN2	0.8566280000000005	0.9479439999999972	0.8953679999999993	0.99928	0.6683799999999994	0.907996	RBPs/XRN2/RNAelem/elem_out_w50/summary/rss-0.eps	RBPs/XRN2/RNAelem/elem_out_w50/summary/prf-0.png	RBPs/XRN2/RNAelem/elem_out_w50/summary/rss-1.eps	RBPs/XRN2/RNAelem/elem_out_w50/summary/prf-1.png	RBPs/XRN2/RNAelem/elem_out_w50/summary/rss-2.eps	RBPs/XRN2/RNAelem/elem_out_w50/summary/prf-2.png
DKC1	0.6662799999999989	0.9382699999999986	0.949884	0.5371120000000008	0.6459280000000005	0.8507840000000001	RBPs/DKC1/RNAelem/elem_out_w50/summary/rss-0.eps	RBPs/DKC1/RNAelem/elem_out_w50/summary/prf-0.png	RBPs/DKC1/RNAelem/elem_out_w50/summary/rss-1.eps	RBPs/DKC1/RNAelem/elem_out_w50/summary/prf-1.png	RBPs/DKC1/RNAelem/elem_out_w50/summary/rss-2.eps	RBPs/DKC1/RNAelem/elem_out_w50/summary/prf-2.png
DDX55	0.609164	0.9184299999999986	0.8135180000000002	0.5145440000000002	0.5415839999999993	0.729968	RBPs/DDX55/RNAelem/elem_out_w50/summary/rss-0.eps	RBPs/DDX55/RNAelem/elem_out_w50/summary/prf-0.png	RBPs/DDX55/RNAelem/elem_out_w50/summary/rss-1.eps	RBPs/DDX55/RNAelem/elem_out_w50/summary/prf-1.png	RBPs/DDX55/RNAelem/elem_out_w50/summary/rss-2.eps	RBPs/DDX55/RNAelem/elem_out_w50/summary/prf-2.png
DGCR8	0.6841320000000001	0.9027200000000009	0.8264000000000004	0.5107040000000002	0.5902719999999999	0.786492	RBPs/DGCR8/RNAelem/elem_out_w50/summary/rss-0.eps	RBPs/DGCR8/RNAelem/elem_out_w50/summary/prf-0.png	RBPs/DGCR8/RNAelem/elem_out_w50/summary/rss-1.eps	RBPs/DGCR8/RNAelem/elem_out_w50/summary/prf-1.png	RBPs/DGCR8/RNAelem/elem_out_w50/summary/rss-2.eps	RBPs/DGCR8/RNAelem/elem_out_w50/summary/prf-2.png
DDX52	0.7408654442148758	0.8044749483471068	0.7961154442148738	0.8375758625504854	0.6244843750000006	0.8992661555312157	RBPs/DDX52/RNAelem/elem_out_w50/summary/rss-0.eps	RBPs/DDX52/RNAelem/elem_out_w50/summary/prf-0.png	RBPs/DDX52/RNAelem/elem_out_w50/summary/rss-1.eps	RBPs/DDX52/RNAelem/elem_out_w50/summary/prf-1.png	RBPs/DDX52/RNAelem/elem_out_w50/summary/rss-2.eps	RBPs/DDX52/RNAelem/elem_out_w50/summary/prf-2.png
EIF3G	0.7313775510204059	0.811528	0.7955807322929157	0.8353353841536615	0.6808148259303718	0.910954	RBPs/EIF3G/RNAelem/elem_out_w50/summary/rss-0.eps	RBPs/EIF3G/RNAelem/elem_out_w50/summary/prf-0.png	RBPs/EIF3G/RNAelem/elem_out_w50/summary/rss-1.eps	RBPs/EIF3G/RNAelem/elem_out_w50/summary/prf-1.png	RBPs/EIF3G/RNAelem/elem_out_w50/summary/rss-2.eps	RBPs/EIF3G/RNAelem/elem_out_w50/summary/prf-2.png
FTO	0.8171799999999991	0.9569439999999968	0.8937719999999995	0.5324480000000001	0.543268	0.9083840000000001	RBPs/FTO/RNAelem/elem_out_w50/summary/rss-0.eps	RBPs/FTO/RNAelem/elem_out_w50/summary/prf-0.png	RBPs/FTO/RNAelem/elem_out_w50/summary/rss-1.eps	RBPs/FTO/RNAelem/elem_out_w50/summary/prf-1.png	RBPs/FTO/RNAelem/elem_out_w50/summary/rss-2.eps	RBPs/FTO/RNAelem/elem_out_w50/summary/prf-2.png
RBM15	0.6929733347675897	0.9181318002717144	0.8434627750487045	0.5246294820717124	0.5576013641379921	0.7802717917458496	RBPs/RBM15/RNAelem/elem_out_w50/summary/rss-0.eps	RBPs/RBM15/RNAelem/elem_out_w50/summary/prf-0.png	RBPs/RBM15/RNAelem/elem_out_w50/summary/rss-1.eps	RBPs/RBM15/RNAelem/elem_out_w50/summary/prf-1.png	RBPs/RBM15/RNAelem/elem_out_w50/summary/rss-2.eps	RBPs/RBM15/RNAelem/elem_out_w50/summary/prf-2.png
UPF1	0.6669699999999996	0.8939760000000032	0.7845279999999998	0.5168240000000002	0.5534999999999999	0.7701	RBPs/UPF1/RNAelem/elem_out_w50/summary/rss-0.eps	RBPs/UPF1/RNAelem/elem_out_w50/summary/prf-0.png	RBPs/UPF1/RNAelem/elem_out_w50/summary/rss-1.eps	RBPs/UPF1/RNAelem/elem_out_w50/summary/prf-1.png	RBPs/UPF1/RNAelem/elem_out_w50/summary/rss-2.eps	RBPs/UPF1/RNAelem/elem_out_w50/summary/prf-2.png
LIN28B	0.6994115172775036	0.9169060808558612	0.8469329851907105	0.5391977905112609	0.611181	0.7579641592990587	RBPs/LIN28B/RNAelem/elem_out_w50/summary/rss-0.eps	RBPs/LIN28B/RNAelem/elem_out_w50/summary/prf-0.png	RBPs/LIN28B/RNAelem/elem_out_w50/summary/rss-1.eps	RBPs/LIN28B/RNAelem/elem_out_w50/summary/prf-1.png	RBPs/LIN28B/RNAelem/elem_out_w50/summary/rss-2.eps	RBPs/LIN28B/RNAelem/elem_out_w50/summary/prf-2.png
RPS10	0.6726757369614511	0.7767573696145126	0.8114512471655329	0.8133786848072562	0.6264172335600908	0.9119047619047619	RBPs/RPS10/RNAelem/elem_out_w50/summary/rss-0.eps	RBPs/RPS10/RNAelem/elem_out_w50/summary/prf-0.png	RBPs/RPS10/RNAelem/elem_out_w50/summary/rss-1.eps	RBPs/RPS10/RNAelem/elem_out_w50/summary/prf-1.png	RBPs/RPS10/RNAelem/elem_out_w50/summary/rss-2.eps	RBPs/RPS10/RNAelem/elem_out_w50/summary/prf-2.png
GARS	0.6769053498948602	0.7995586581250937	0.8119455719106065	0.8241558266907917	0.5793116411560466	0.8065610859728505	RBPs/GARS/RNAelem/elem_out_w50/summary/rss-0.eps	RBPs/GARS/RNAelem/elem_out_w50/summary/prf-0.png	RBPs/GARS/RNAelem/elem_out_w50/summary/rss-1.eps	RBPs/GARS/RNAelem/elem_out_w50/summary/prf-1.png	RBPs/GARS/RNAelem/elem_out_w50/summary/rss-2.eps	RBPs/GARS/RNAelem/elem_out_w50/summary/prf-2.png
QKI	0.8368840000000011	0.965866	0.9346940000000002	0.5191600000000003	0.5428839999999998	0.901148	RBPs/QKI/RNAelem/elem_out_w50/summary/rss-0.eps	RBPs/QKI/RNAelem/elem_out_w50/summary/prf-0.png	RBPs/QKI/RNAelem/elem_out_w50/summary/rss-1.eps	RBPs/QKI/RNAelem/elem_out_w50/summary/prf-1.png	RBPs/QKI/RNAelem/elem_out_w50/summary/rss-2.eps	RBPs/QKI/RNAelem/elem_out_w50/summary/prf-2.png
FKBP4	0.8540358788354083	0.9631918439368709	0.9129183413390836	0.5086109542631285	0.521082	0.9382374277031663	RBPs/FKBP4/RNAelem/elem_out_w50/summary/rss-0.eps	RBPs/FKBP4/RNAelem/elem_out_w50/summary/prf-0.png	RBPs/FKBP4/RNAelem/elem_out_w50/summary/rss-1.eps	RBPs/FKBP4/RNAelem/elem_out_w50/summary/prf-1.png	RBPs/FKBP4/RNAelem/elem_out_w50/summary/rss-2.eps	RBPs/FKBP4/RNAelem/elem_out_w50/summary/prf-2.png
SFPQ	0.7817515030060079	0.9211983967935856	0.8683567134268511	0.5362880000000001	0.5913847695390795	0.8750821643286573	RBPs/SFPQ/RNAelem/elem_out_w50/summary/rss-0.eps	RBPs/SFPQ/RNAelem/elem_out_w50/summary/prf-0.png	RBPs/SFPQ/RNAelem/elem_out_w50/summary/rss-1.eps	RBPs/SFPQ/RNAelem/elem_out_w50/summary/prf-1.png	RBPs/SFPQ/RNAelem/elem_out_w50/summary/rss-2.eps	RBPs/SFPQ/RNAelem/elem_out_w50/summary/prf-2.png
LARP7	0.6007812801396551	0.8056519689633894	0.7519819837197652	0.5	0.5	0.6849724885228194	RBPs/LARP7/RNAelem/elem_out_w50/summary/rss-0.eps	RBPs/LARP7/RNAelem/elem_out_w50/summary/prf-0.png	RBPs/LARP7/RNAelem/elem_out_w50/summary/rss-1.eps	RBPs/LARP7/RNAelem/elem_out_w50/summary/prf-1.png	RBPs/LARP7/RNAelem/elem_out_w50/summary/rss-2.eps	RBPs/LARP7/RNAelem/elem_out_w50/summary/prf-2.png
PCBP1	0.7827785832185415	0.842193	0.8395201224091488	0.8408875189138347	0.7138827755711824	0.9806936047827873	RBPs/PCBP1/RNAelem/elem_out_w50/summary/rss-0.eps	RBPs/PCBP1/RNAelem/elem_out_w50/summary/prf-0.png	RBPs/PCBP1/RNAelem/elem_out_w50/summary/rss-1.eps	RBPs/PCBP1/RNAelem/elem_out_w50/summary/prf-1.png	RBPs/PCBP1/RNAelem/elem_out_w50/summary/rss-2.eps	RBPs/PCBP1/RNAelem/elem_out_w50/summary/prf-2.png
PTBP1	0.9263170266253936	0.9819562471862648	0.9848167935585888	0.5249721115537851	0.875877	0.9706535033724965	RBPs/PTBP1/RNAelem/elem_out_w50/summary/rss-0.eps	RBPs/PTBP1/RNAelem/elem_out_w50/summary/prf-0.png	RBPs/PTBP1/RNAelem/elem_out_w50/summary/rss-1.eps	RBPs/PTBP1/RNAelem/elem_out_w50/summary/prf-1.png	RBPs/PTBP1/RNAelem/elem_out_w50/summary/rss-2.eps	RBPs/PTBP1/RNAelem/elem_out_w50/summary/prf-2.png
UTP3	0.64418	0.7395068724857511	0.7231710160167856	0.8463592690512447	0.5	0.8145465809980078	RBPs/UTP3/RNAelem/elem_out_w50/summary/rss-0.eps	RBPs/UTP3/RNAelem/elem_out_w50/summary/prf-0.png	RBPs/UTP3/RNAelem/elem_out_w50/summary/rss-1.eps	RBPs/UTP3/RNAelem/elem_out_w50/summary/prf-1.png	RBPs/UTP3/RNAelem/elem_out_w50/summary/rss-2.eps	RBPs/UTP3/RNAelem/elem_out_w50/summary/prf-2.png
NIP7	0.6411007088903731	0.8106575175978207	0.7842370406626817	0.846936	0.5100155134581319	0.8658442193020008	RBPs/NIP7/RNAelem/elem_out_w50/summary/rss-0.eps	RBPs/NIP7/RNAelem/elem_out_w50/summary/prf-0.png	RBPs/NIP7/RNAelem/elem_out_w50/summary/rss-1.eps	RBPs/NIP7/RNAelem/elem_out_w50/summary/prf-1.png	RBPs/NIP7/RNAelem/elem_out_w50/summary/rss-2.eps	RBPs/NIP7/RNAelem/elem_out_w50/summary/prf-2.png
DDX24	0.7185469380600078	0.9251477085748676	0.9042633296281688	0.5475537848605574	0.6501587643077115	0.7924032175170618	RBPs/DDX24/RNAelem/elem_out_w50/summary/rss-0.eps	RBPs/DDX24/RNAelem/elem_out_w50/summary/prf-0.png	RBPs/DDX24/RNAelem/elem_out_w50/summary/rss-1.eps	RBPs/DDX24/RNAelem/elem_out_w50/summary/prf-1.png	RBPs/DDX24/RNAelem/elem_out_w50/summary/rss-2.eps	RBPs/DDX24/RNAelem/elem_out_w50/summary/prf-2.png
SAFB2	0.7803719999999995	0.918444	0.8529999999999986	0.513944	0.509028	0.8681559999999999	RBPs/SAFB2/RNAelem/elem_out_w50/summary/rss-0.eps	RBPs/SAFB2/RNAelem/elem_out_w50/summary/prf-0.png	RBPs/SAFB2/RNAelem/elem_out_w50/summary/rss-1.eps	RBPs/SAFB2/RNAelem/elem_out_w50/summary/prf-1.png	RBPs/SAFB2/RNAelem/elem_out_w50/summary/rss-2.eps	RBPs/SAFB2/RNAelem/elem_out_w50/summary/prf-2.png
GPKOW	0.751395	0.9440042071545548	0.908383	0.5010996015936255	0.5200457368695734	0.8289847450806969	RBPs/GPKOW/RNAelem/elem_out_w50/summary/rss-0.eps	RBPs/GPKOW/RNAelem/elem_out_w50/summary/prf-0.png	RBPs/GPKOW/RNAelem/elem_out_w50/summary/rss-1.eps	RBPs/GPKOW/RNAelem/elem_out_w50/summary/prf-1.png	RBPs/GPKOW/RNAelem/elem_out_w50/summary/rss-2.eps	RBPs/GPKOW/RNAelem/elem_out_w50/summary/prf-2.png
SLBP	0.6599657510062862	0.7911277452157318	0.7570291646070186	0.5028613798460568	0.5	0.6673119836169762	RBPs/SLBP/RNAelem/elem_out_w50/summary/rss-0.eps	RBPs/SLBP/RNAelem/elem_out_w50/summary/prf-0.png	RBPs/SLBP/RNAelem/elem_out_w50/summary/rss-1.eps	RBPs/SLBP/RNAelem/elem_out_w50/summary/prf-1.png	RBPs/SLBP/RNAelem/elem_out_w50/summary/rss-2.eps	RBPs/SLBP/RNAelem/elem_out_w50/summary/prf-2.png
SSB	0.7116801346253898	0.7918081547541616	0.7780172834287203	0.826015	0.582062	0.8809034645024892	RBPs/SSB/RNAelem/elem_out_w50/summary/rss-0.eps	RBPs/SSB/RNAelem/elem_out_w50/summary/prf-0.png	RBPs/SSB/RNAelem/elem_out_w50/summary/rss-1.eps	RBPs/SSB/RNAelem/elem_out_w50/summary/prf-1.png	RBPs/SSB/RNAelem/elem_out_w50/summary/rss-2.eps	RBPs/SSB/RNAelem/elem_out_w50/summary/prf-2.png
NKRF	0.8598172915645735	0.9466097744630508	0.9088649049206978	0.5147410358565738	0.5286114397950603	0.9314425042131306	RBPs/NKRF/RNAelem/elem_out_w50/summary/rss-0.eps	RBPs/NKRF/RNAelem/elem_out_w50/summary/prf-0.png	RBPs/NKRF/RNAelem/elem_out_w50/summary/rss-1.eps	RBPs/NKRF/RNAelem/elem_out_w50/summary/prf-1.png	RBPs/NKRF/RNAelem/elem_out_w50/summary/rss-2.eps	RBPs/NKRF/RNAelem/elem_out_w50/summary/prf-2.png
MATR3	0.7456900249895881	0.8272613494377355	0.8293748438150772	0.8465020576131688	0.5341246355685133	0.9547255380139477	RBPs/MATR3/RNAelem/elem_out_w50/summary/rss-0.eps	RBPs/MATR3/RNAelem/elem_out_w50/summary/prf-0.png	RBPs/MATR3/RNAelem/elem_out_w50/summary/rss-1.eps	RBPs/MATR3/RNAelem/elem_out_w50/summary/prf-1.png	RBPs/MATR3/RNAelem/elem_out_w50/summary/rss-2.eps	RBPs/MATR3/RNAelem/elem_out_w50/summary/prf-2.png
PABPN1	0.6914316547970971	0.8132365291588274	0.8007155334587484	0.8470767686777748	0.5750877620263374	0.9262652237579914	RBPs/PABPN1/RNAelem/elem_out_w50/summary/rss-0.eps	RBPs/PABPN1/RNAelem/elem_out_w50/summary/prf-0.png	RBPs/PABPN1/RNAelem/elem_out_w50/summary/rss-1.eps	RBPs/PABPN1/RNAelem/elem_out_w50/summary/prf-1.png	RBPs/PABPN1/RNAelem/elem_out_w50/summary/rss-2.eps	RBPs/PABPN1/RNAelem/elem_out_w50/summary/prf-2.png
EIF4E	0.8129090659828067	0.8437759068402101	0.8347345204109583	0.85	0.7006817430364032	0.9741972180567764	RBPs/EIF4E/RNAelem/elem_out_w50/summary/rss-0.eps	RBPs/EIF4E/RNAelem/elem_out_w50/summary/prf-0.png	RBPs/EIF4E/RNAelem/elem_out_w50/summary/rss-1.eps	RBPs/EIF4E/RNAelem/elem_out_w50/summary/prf-1.png	RBPs/EIF4E/RNAelem/elem_out_w50/summary/rss-2.eps	RBPs/EIF4E/RNAelem/elem_out_w50/summary/prf-2.png
SAFB	0.6206098568583246	0.7575666403520562	0.734495	0.8199042818135447	0.5090295157551724	0.8308654571644146	RBPs/SAFB/RNAelem/elem_out_w50/summary/rss-0.eps	RBPs/SAFB/RNAelem/elem_out_w50/summary/prf-0.png	RBPs/SAFB/RNAelem/elem_out_w50/summary/rss-1.eps	RBPs/SAFB/RNAelem/elem_out_w50/summary/prf-1.png	RBPs/SAFB/RNAelem/elem_out_w50/summary/rss-2.eps	RBPs/SAFB/RNAelem/elem_out_w50/summary/prf-2.png
RBM22	0.6687602838235709	0.8433591898040249	0.8314707909530239	0.5196892430278882	0.6498579686933516	0.7869052314532611	RBPs/RBM22/RNAelem/elem_out_w50/summary/rss-0.eps	RBPs/RBM22/RNAelem/elem_out_w50/summary/prf-0.png	RBPs/RBM22/RNAelem/elem_out_w50/summary/rss-1.eps	RBPs/RBM22/RNAelem/elem_out_w50/summary/prf-1.png	RBPs/RBM22/RNAelem/elem_out_w50/summary/rss-2.eps	RBPs/RBM22/RNAelem/elem_out_w50/summary/prf-2.png
HNRNPA1	0.828379	0.9470572740272476	0.9248777000075256	0.51636	0.5708888387145327	0.9287762474599232	RBPs/HNRNPA1/RNAelem/elem_out_w50/summary/rss-0.eps	RBPs/HNRNPA1/RNAelem/elem_out_w50/summary/prf-0.png	RBPs/HNRNPA1/RNAelem/elem_out_w50/summary/rss-1.eps	RBPs/HNRNPA1/RNAelem/elem_out_w50/summary/prf-1.png	RBPs/HNRNPA1/RNAelem/elem_out_w50/summary/rss-2.eps	RBPs/HNRNPA1/RNAelem/elem_out_w50/summary/prf-2.png
AGGF1	0.6262803733849666	0.899546	0.8345624121019456	0.5061354581673303	0.6364695758184229	0.8203433452456365	RBPs/AGGF1/RNAelem/elem_out_w50/summary/rss-0.eps	RBPs/AGGF1/RNAelem/elem_out_w50/summary/prf-0.png	RBPs/AGGF1/RNAelem/elem_out_w50/summary/rss-1.eps	RBPs/AGGF1/RNAelem/elem_out_w50/summary/prf-1.png	RBPs/AGGF1/RNAelem/elem_out_w50/summary/rss-2.eps	RBPs/AGGF1/RNAelem/elem_out_w50/summary/prf-2.png
EFTUD2	0.7569740956492751	0.9180251107125286	0.8628990016031488	0.515793	0.6069764765638646	0.830368	RBPs/EFTUD2/RNAelem/elem_out_w50/summary/rss-0.eps	RBPs/EFTUD2/RNAelem/elem_out_w50/summary/prf-0.png	RBPs/EFTUD2/RNAelem/elem_out_w50/summary/rss-1.eps	RBPs/EFTUD2/RNAelem/elem_out_w50/summary/prf-1.png	RBPs/EFTUD2/RNAelem/elem_out_w50/summary/rss-2.eps	RBPs/EFTUD2/RNAelem/elem_out_w50/summary/prf-2.png
XPO5	0.6977675350701388	0.9353386773547075	0.911042	0.5141519999999997	0.6219799599198396	0.8958196392785571	RBPs/XPO5/RNAelem/elem_out_w50/summary/rss-0.eps	RBPs/XPO5/RNAelem/elem_out_w50/summary/prf-0.png	RBPs/XPO5/RNAelem/elem_out_w50/summary/rss-1.eps	RBPs/XPO5/RNAelem/elem_out_w50/summary/prf-1.png	RBPs/XPO5/RNAelem/elem_out_w50/summary/rss-2.eps	RBPs/XPO5/RNAelem/elem_out_w50/summary/prf-2.png
SUPV3L1	0.7126624993525932	0.902048	0.87967	0.5165099601593627	0.601147	0.8231799873307277	RBPs/SUPV3L1/RNAelem/elem_out_w50/summary/rss-0.eps	RBPs/SUPV3L1/RNAelem/elem_out_w50/summary/prf-0.png	RBPs/SUPV3L1/RNAelem/elem_out_w50/summary/rss-1.eps	RBPs/SUPV3L1/RNAelem/elem_out_w50/summary/prf-1.png	RBPs/SUPV3L1/RNAelem/elem_out_w50/summary/rss-2.eps	RBPs/SUPV3L1/RNAelem/elem_out_w50/summary/prf-2.png
UCHL5	0.7987000000000003	0.9320559999999996	0.9074059999999984	0.5338480000000001	0.6160440000000005	0.854484	RBPs/UCHL5/RNAelem/elem_out_w50/summary/rss-0.eps	RBPs/UCHL5/RNAelem/elem_out_w50/summary/prf-0.png	RBPs/UCHL5/RNAelem/elem_out_w50/summary/rss-1.eps	RBPs/UCHL5/RNAelem/elem_out_w50/summary/prf-1.png	RBPs/UCHL5/RNAelem/elem_out_w50/summary/rss-2.eps	RBPs/UCHL5/RNAelem/elem_out_w50/summary/prf-2.png
ZRANB2	0.8159661766264433	0.951744	0.8960279489469939	0.5241335977834637	0.537056	0.8946199034050478	RBPs/ZRANB2/RNAelem/elem_out_w50/summary/rss-0.eps	RBPs/ZRANB2/RNAelem/elem_out_w50/summary/prf-0.png	RBPs/ZRANB2/RNAelem/elem_out_w50/summary/rss-1.eps	RBPs/ZRANB2/RNAelem/elem_out_w50/summary/prf-1.png	RBPs/ZRANB2/RNAelem/elem_out_w50/summary/rss-2.eps	RBPs/ZRANB2/RNAelem/elem_out_w50/summary/prf-2.png
SLTM	0.7553514947454345	0.9128456279971424	0.8330415263748588	0.5220879999999999	0.5932251811039685	0.8777183673469388	RBPs/SLTM/RNAelem/elem_out_w50/summary/rss-0.eps	RBPs/SLTM/RNAelem/elem_out_w50/summary/prf-0.png	RBPs/SLTM/RNAelem/elem_out_w50/summary/rss-1.eps	RBPs/SLTM/RNAelem/elem_out_w50/summary/prf-1.png	RBPs/SLTM/RNAelem/elem_out_w50/summary/rss-2.eps	RBPs/SLTM/RNAelem/elem_out_w50/summary/prf-2.png
CPEB4	0.5	0.6833047688463137	0.6372893586005832	0.8380624739691797	0.5	0.7102128217454005	RBPs/CPEB4/RNAelem/elem_out_w50/summary/rss-0.eps	RBPs/CPEB4/RNAelem/elem_out_w50/summary/prf-0.png	RBPs/CPEB4/RNAelem/elem_out_w50/summary/rss-1.eps	RBPs/CPEB4/RNAelem/elem_out_w50/summary/prf-1.png	RBPs/CPEB4/RNAelem/elem_out_w50/summary/rss-2.eps	RBPs/CPEB4/RNAelem/elem_out_w50/summary/prf-2.png
CSTF2	0.7123880000000004	0.907176	0.7650839999999997	0.5055119999999997	0.5531359999999994	0.8157759999999998	RBPs/CSTF2/RNAelem/elem_out_w50/summary/rss-0.eps	RBPs/CSTF2/RNAelem/elem_out_w50/summary/prf-0.png	RBPs/CSTF2/RNAelem/elem_out_w50/summary/rss-1.eps	RBPs/CSTF2/RNAelem/elem_out_w50/summary/prf-1.png	RBPs/CSTF2/RNAelem/elem_out_w50/summary/rss-2.eps	RBPs/CSTF2/RNAelem/elem_out_w50/summary/prf-2.png
HLTF	0.8364986593678901	0.9548368333193908	0.9347134075163058	0.5027171314741038	0.6865570256692213	0.8607097182879749	RBPs/HLTF/RNAelem/elem_out_w50/summary/rss-0.eps	RBPs/HLTF/RNAelem/elem_out_w50/summary/prf-0.png	RBPs/HLTF/RNAelem/elem_out_w50/summary/rss-1.eps	RBPs/HLTF/RNAelem/elem_out_w50/summary/prf-1.png	RBPs/HLTF/RNAelem/elem_out_w50/summary/rss-2.eps	RBPs/HLTF/RNAelem/elem_out_w50/summary/prf-2.png
MORC2	0.7416901906324966	0.8234215376846376	0.8228592349450817	0.8458664310061861	0.501844	0.9420320798526781	RBPs/MORC2/RNAelem/elem_out_w50/summary/rss-0.eps	RBPs/MORC2/RNAelem/elem_out_w50/summary/prf-0.png	RBPs/MORC2/RNAelem/elem_out_w50/summary/rss-1.eps	RBPs/MORC2/RNAelem/elem_out_w50/summary/prf-1.png	RBPs/MORC2/RNAelem/elem_out_w50/summary/rss-2.eps	RBPs/MORC2/RNAelem/elem_out_w50/summary/prf-2.png
ADAT1	0.6607183305898052	0.8084956141758651	0.8157878205686674	0.8311634241066721	0.5	0.9094406929587542	RBPs/ADAT1/RNAelem/elem_out_w50/summary/rss-0.eps	RBPs/ADAT1/RNAelem/elem_out_w50/summary/prf-0.png	RBPs/ADAT1/RNAelem/elem_out_w50/summary/rss-1.eps	RBPs/ADAT1/RNAelem/elem_out_w50/summary/prf-1.png	RBPs/ADAT1/RNAelem/elem_out_w50/summary/rss-2.eps	RBPs/ADAT1/RNAelem/elem_out_w50/summary/prf-2.png
NOL12	0.6743839999999993	0.9527979999999976	0.9175360000000012	0.5185120000000001	0.5995679999999995	0.8775720000000001	RBPs/NOL12/RNAelem/elem_out_w50/summary/rss-0.eps	RBPs/NOL12/RNAelem/elem_out_w50/summary/prf-0.png	RBPs/NOL12/RNAelem/elem_out_w50/summary/rss-1.eps	RBPs/NOL12/RNAelem/elem_out_w50/summary/prf-1.png	RBPs/NOL12/RNAelem/elem_out_w50/summary/rss-2.eps	RBPs/NOL12/RNAelem/elem_out_w50/summary/prf-2.png
GEMIN5	0.7778400000000001	0.9353039999999972	0.9198239999999944	0.54232	0.6689620000000005	0.8589880000000001	RBPs/GEMIN5/RNAelem/elem_out_w50/summary/rss-0.eps	RBPs/GEMIN5/RNAelem/elem_out_w50/summary/prf-0.png	RBPs/GEMIN5/RNAelem/elem_out_w50/summary/rss-1.eps	RBPs/GEMIN5/RNAelem/elem_out_w50/summary/prf-1.png	RBPs/GEMIN5/RNAelem/elem_out_w50/summary/rss-2.eps	RBPs/GEMIN5/RNAelem/elem_out_w50/summary/prf-2.png
HNRNPU	0.7645060000000002	0.832388	0.8339760000000009	0.5306080000000005	0.5346599999999999	0.846396	RBPs/HNRNPU/RNAelem/elem_out_w50/summary/rss-0.eps	RBPs/HNRNPU/RNAelem/elem_out_w50/summary/prf-0.png	RBPs/HNRNPU/RNAelem/elem_out_w50/summary/rss-1.eps	RBPs/HNRNPU/RNAelem/elem_out_w50/summary/prf-1.png	RBPs/HNRNPU/RNAelem/elem_out_w50/summary/rss-2.eps	RBPs/HNRNPU/RNAelem/elem_out_w50/summary/prf-2.png
DDX3X	0.8490000000000005	0.9491119999999972	0.938676	0.5231280000000003	0.6937820000000001	0.909088	RBPs/DDX3X/RNAelem/elem_out_w50/summary/rss-0.eps	RBPs/DDX3X/RNAelem/elem_out_w50/summary/prf-0.png	RBPs/DDX3X/RNAelem/elem_out_w50/summary/rss-1.eps	RBPs/DDX3X/RNAelem/elem_out_w50/summary/prf-1.png	RBPs/DDX3X/RNAelem/elem_out_w50/summary/rss-2.eps	RBPs/DDX3X/RNAelem/elem_out_w50/summary/prf-2.png
RPS6	0.6421391178436179	0.7880346402316784	0.7837268879483189	0.7569336155045667	0.5	0.8413596082089552	RBPs/RPS6/RNAelem/elem_out_w50/summary/rss-0.eps	RBPs/RPS6/RNAelem/elem_out_w50/summary/prf-0.png	RBPs/RPS6/RNAelem/elem_out_w50/summary/rss-1.eps	RBPs/RPS6/RNAelem/elem_out_w50/summary/prf-1.png	RBPs/RPS6/RNAelem/elem_out_w50/summary/rss-2.eps	RBPs/RPS6/RNAelem/elem_out_w50/summary/prf-2.png
AARS	0.7364219728439442	0.8570703391406778	0.7911952073904149	0.5057350114700232	0.5719414563829126	0.7730795461590922	RBPs/AARS/RNAelem/elem_out_w50/summary/rss-0.eps	RBPs/AARS/RNAelem/elem_out_w50/summary/prf-0.png	RBPs/AARS/RNAelem/elem_out_w50/summary/rss-1.eps	RBPs/AARS/RNAelem/elem_out_w50/summary/prf-1.png	RBPs/AARS/RNAelem/elem_out_w50/summary/rss-2.eps	RBPs/AARS/RNAelem/elem_out_w50/summary/prf-2.png
NCBP2	0.8487894470539967	0.9396934673567054	0.918447	0.5119521912350601	0.6113421858877061	0.8935542089473748	RBPs/NCBP2/RNAelem/elem_out_w50/summary/rss-0.eps	RBPs/NCBP2/RNAelem/elem_out_w50/summary/prf-0.png	RBPs/NCBP2/RNAelem/elem_out_w50/summary/rss-1.eps	RBPs/NCBP2/RNAelem/elem_out_w50/summary/prf-1.png	RBPs/NCBP2/RNAelem/elem_out_w50/summary/rss-2.eps	RBPs/NCBP2/RNAelem/elem_out_w50/summary/prf-2.png
POLR2G	0.8039277154330902	0.9481119347311956	0.9187274805161834	0.5102299963492642	0.6568546531007446	0.9146640529515404	RBPs/POLR2G/RNAelem/elem_out_w50/summary/rss-0.eps	RBPs/POLR2G/RNAelem/elem_out_w50/summary/prf-0.png	RBPs/POLR2G/RNAelem/elem_out_w50/summary/rss-1.eps	RBPs/POLR2G/RNAelem/elem_out_w50/summary/prf-1.png	RBPs/POLR2G/RNAelem/elem_out_w50/summary/rss-2.eps	RBPs/POLR2G/RNAelem/elem_out_w50/summary/prf-2.png
METAP2	0.7002567419564775	0.911426	0.8943310423644061	0.5088649386517673	0.569751	0.7558768908430026	RBPs/METAP2/RNAelem/elem_out_w50/summary/rss-0.eps	RBPs/METAP2/RNAelem/elem_out_w50/summary/prf-0.png	RBPs/METAP2/RNAelem/elem_out_w50/summary/rss-1.eps	RBPs/METAP2/RNAelem/elem_out_w50/summary/prf-1.png	RBPs/METAP2/RNAelem/elem_out_w50/summary/rss-2.eps	RBPs/METAP2/RNAelem/elem_out_w50/summary/prf-2.png
RBM5	0.7169379460477593	0.9127415750286588	0.7887378850629729	0.5293422880963405	0.5461901876247194	0.8111169865794867	RBPs/RBM5/RNAelem/elem_out_w50/summary/rss-0.eps	RBPs/RBM5/RNAelem/elem_out_w50/summary/prf-0.png	RBPs/RBM5/RNAelem/elem_out_w50/summary/rss-1.eps	RBPs/RBM5/RNAelem/elem_out_w50/summary/prf-1.png	RBPs/RBM5/RNAelem/elem_out_w50/summary/rss-2.eps	RBPs/RBM5/RNAelem/elem_out_w50/summary/prf-2.png
FUS	0.9094750441269024	0.9703907442532186	0.9740628432949764	0.975584	0.5082267361725417	0.950659	RBPs/FUS/RNAelem/elem_out_w50/summary/rss-0.eps	RBPs/FUS/RNAelem/elem_out_w50/summary/prf-0.png	RBPs/FUS/RNAelem/elem_out_w50/summary/rss-1.eps	RBPs/FUS/RNAelem/elem_out_w50/summary/prf-1.png	RBPs/FUS/RNAelem/elem_out_w50/summary/rss-2.eps	RBPs/FUS/RNAelem/elem_out_w50/summary/prf-2.png
DDX51	0.810398	0.8335249479175654	0.8316919474526965	0.8234891789053216	0.524478	0.972953	RBPs/DDX51/RNAelem/elem_out_w50/summary/rss-0.eps	RBPs/DDX51/RNAelem/elem_out_w50/summary/prf-0.png	RBPs/DDX51/RNAelem/elem_out_w50/summary/rss-1.eps	RBPs/DDX51/RNAelem/elem_out_w50/summary/prf-1.png	RBPs/DDX51/RNAelem/elem_out_w50/summary/rss-2.eps	RBPs/DDX51/RNAelem/elem_out_w50/summary/prf-2.png
PPIG	0.709714	0.9514902331066432	0.955442	0.5169163346613548	0.6522942139672749	0.8061163102935843	RBPs/PPIG/RNAelem/elem_out_w50/summary/rss-0.eps	RBPs/PPIG/RNAelem/elem_out_w50/summary/prf-0.png	RBPs/PPIG/RNAelem/elem_out_w50/summary/rss-1.eps	RBPs/PPIG/RNAelem/elem_out_w50/summary/prf-1.png	RBPs/PPIG/RNAelem/elem_out_w50/summary/rss-2.eps	RBPs/PPIG/RNAelem/elem_out_w50/summary/prf-2.png
EXOSC5	0.8804080000000006	0.972218	0.922204	0.5093919999999998	0.5194560000000005	0.93984	RBPs/EXOSC5/RNAelem/elem_out_w50/summary/rss-0.eps	RBPs/EXOSC5/RNAelem/elem_out_w50/summary/prf-0.png	RBPs/EXOSC5/RNAelem/elem_out_w50/summary/rss-1.eps	RBPs/EXOSC5/RNAelem/elem_out_w50/summary/prf-1.png	RBPs/EXOSC5/RNAelem/elem_out_w50/summary/rss-2.eps	RBPs/EXOSC5/RNAelem/elem_out_w50/summary/prf-2.png
ZNF800	0.7017626075400429	0.8204028817234376	0.7978666853185975	0.8243928319811895	0.6066377561726239	0.8818382731373559	RBPs/ZNF800/RNAelem/elem_out_w50/summary/rss-0.eps	RBPs/ZNF800/RNAelem/elem_out_w50/summary/prf-0.png	RBPs/ZNF800/RNAelem/elem_out_w50/summary/rss-1.eps	RBPs/ZNF800/RNAelem/elem_out_w50/summary/prf-1.png	RBPs/ZNF800/RNAelem/elem_out_w50/summary/rss-2.eps	RBPs/ZNF800/RNAelem/elem_out_w50/summary/prf-2.png
SRSF1	0.8167155955196972	0.9611648145991412	0.9714177854707384	0.5152880000000002	0.6976136642021513	0.8937429718875501	RBPs/SRSF1/RNAelem/elem_out_w50/summary/rss-0.eps	RBPs/SRSF1/RNAelem/elem_out_w50/summary/prf-0.png	RBPs/SRSF1/RNAelem/elem_out_w50/summary/rss-1.eps	RBPs/SRSF1/RNAelem/elem_out_w50/summary/prf-1.png	RBPs/SRSF1/RNAelem/elem_out_w50/summary/rss-2.eps	RBPs/SRSF1/RNAelem/elem_out_w50/summary/prf-2.png
WDR3	0.6408440367762259	0.6957316075825155	0.676264	0.8223513283173499	0.508734	0.8029725509461108	RBPs/WDR3/RNAelem/elem_out_w50/summary/rss-0.eps	RBPs/WDR3/RNAelem/elem_out_w50/summary/prf-0.png	RBPs/WDR3/RNAelem/elem_out_w50/summary/rss-1.eps	RBPs/WDR3/RNAelem/elem_out_w50/summary/prf-1.png	RBPs/WDR3/RNAelem/elem_out_w50/summary/rss-2.eps	RBPs/WDR3/RNAelem/elem_out_w50/summary/prf-2.png
ILF3	0.6168209864320052	0.9088199884359182	0.8707238639873902	0.51909	0.6151239970535359	0.806001	RBPs/ILF3/RNAelem/elem_out_w50/summary/rss-0.eps	RBPs/ILF3/RNAelem/elem_out_w50/summary/prf-0.png	RBPs/ILF3/RNAelem/elem_out_w50/summary/rss-1.eps	RBPs/ILF3/RNAelem/elem_out_w50/summary/prf-1.png	RBPs/ILF3/RNAelem/elem_out_w50/summary/rss-2.eps	RBPs/ILF3/RNAelem/elem_out_w50/summary/prf-2.png
SRSF9	0.8596368181262196	0.9558731347847322	0.95642	0.53584	0.6973420682485335	0.9050758705041471	RBPs/SRSF9/RNAelem/elem_out_w50/summary/rss-0.eps	RBPs/SRSF9/RNAelem/elem_out_w50/summary/prf-0.png	RBPs/SRSF9/RNAelem/elem_out_w50/summary/rss-1.eps	RBPs/SRSF9/RNAelem/elem_out_w50/summary/prf-1.png	RBPs/SRSF9/RNAelem/elem_out_w50/summary/rss-2.eps	RBPs/SRSF9/RNAelem/elem_out_w50/summary/prf-2.png
TBRG4	0.6534134112497629	0.7899035436793903	0.7130511307274555	0.5095347943098808	0.5747372443367125	0.743222	RBPs/TBRG4/RNAelem/elem_out_w50/summary/rss-0.eps	RBPs/TBRG4/RNAelem/elem_out_w50/summary/prf-0.png	RBPs/TBRG4/RNAelem/elem_out_w50/summary/rss-1.eps	RBPs/TBRG4/RNAelem/elem_out_w50/summary/prf-1.png	RBPs/TBRG4/RNAelem/elem_out_w50/summary/rss-2.eps	RBPs/TBRG4/RNAelem/elem_out_w50/summary/prf-2.png
NPM1	0.647946	0.79084	0.7480719859398897	0.5302814050005062	0.504301	0.7033382638193848	RBPs/NPM1/RNAelem/elem_out_w50/summary/rss-0.eps	RBPs/NPM1/RNAelem/elem_out_w50/summary/prf-0.png	RBPs/NPM1/RNAelem/elem_out_w50/summary/rss-1.eps	RBPs/NPM1/RNAelem/elem_out_w50/summary/prf-1.png	RBPs/NPM1/RNAelem/elem_out_w50/summary/rss-2.eps	RBPs/NPM1/RNAelem/elem_out_w50/summary/prf-2.png
NOLC1	0.6540360000000004	0.9210559999999992	0.903428	0.5237200000000002	0.5381939999999996	0.7661920000000001	RBPs/NOLC1/RNAelem/elem_out_w50/summary/rss-0.eps	RBPs/NOLC1/RNAelem/elem_out_w50/summary/prf-0.png	RBPs/NOLC1/RNAelem/elem_out_w50/summary/rss-1.eps	RBPs/NOLC1/RNAelem/elem_out_w50/summary/prf-1.png	RBPs/NOLC1/RNAelem/elem_out_w50/summary/rss-2.eps	RBPs/NOLC1/RNAelem/elem_out_w50/summary/prf-2.png
TIAL1	0.6361071863778236	0.7649222295543892	0.7101267565149445	0.8451273030537348	0.5	0.8625904806431952	RBPs/TIAL1/RNAelem/elem_out_w50/summary/rss-0.eps	RBPs/TIAL1/RNAelem/elem_out_w50/summary/prf-0.png	RBPs/TIAL1/RNAelem/elem_out_w50/summary/rss-1.eps	RBPs/TIAL1/RNAelem/elem_out_w50/summary/prf-1.png	RBPs/TIAL1/RNAelem/elem_out_w50/summary/rss-2.eps	RBPs/TIAL1/RNAelem/elem_out_w50/summary/prf-2.png
DHX30	0.6579159999999996	0.8892039999999992	0.82772	0.527288	0.6181360000000002	0.824056	RBPs/DHX30/RNAelem/elem_out_w50/summary/rss-0.eps	RBPs/DHX30/RNAelem/elem_out_w50/summary/prf-0.png	RBPs/DHX30/RNAelem/elem_out_w50/summary/rss-1.eps	RBPs/DHX30/RNAelem/elem_out_w50/summary/prf-1.png	RBPs/DHX30/RNAelem/elem_out_w50/summary/rss-2.eps	RBPs/DHX30/RNAelem/elem_out_w50/summary/prf-2.png
GNL3	0.6754932461389503	0.8638196219107643	0.8383993904858665	0.5145711972825824	0.509887	0.7501507912572816	RBPs/GNL3/RNAelem/elem_out_w50/summary/rss-0.eps	RBPs/GNL3/RNAelem/elem_out_w50/summary/prf-0.png	RBPs/GNL3/RNAelem/elem_out_w50/summary/rss-1.eps	RBPs/GNL3/RNAelem/elem_out_w50/summary/prf-1.png	RBPs/GNL3/RNAelem/elem_out_w50/summary/rss-2.eps	RBPs/GNL3/RNAelem/elem_out_w50/summary/prf-2.png
DDX6	0.6464619999999994	0.9032360000000004	0.8660080000000007	0.5161759999999995	0.501022	0.795304	RBPs/DDX6/RNAelem/elem_out_w50/summary/rss-0.eps	RBPs/DDX6/RNAelem/elem_out_w50/summary/prf-0.png	RBPs/DDX6/RNAelem/elem_out_w50/summary/rss-1.eps	RBPs/DDX6/RNAelem/elem_out_w50/summary/prf-1.png	RBPs/DDX6/RNAelem/elem_out_w50/summary/rss-2.eps	RBPs/DDX6/RNAelem/elem_out_w50/summary/prf-2.png
PRPF8	0.7331843299429097	0.8884466595750624	0.8704068908092002	0.5366772908366535	0.5708562914091977	0.7086465790972944	RBPs/PRPF8/RNAelem/elem_out_w50/summary/rss-0.eps	RBPs/PRPF8/RNAelem/elem_out_w50/summary/prf-0.png	RBPs/PRPF8/RNAelem/elem_out_w50/summary/rss-1.eps	RBPs/PRPF8/RNAelem/elem_out_w50/summary/prf-1.png	RBPs/PRPF8/RNAelem/elem_out_w50/summary/rss-2.eps	RBPs/PRPF8/RNAelem/elem_out_w50/summary/prf-2.png
DDX42	0.7879759999999996	0.9567500000000004	0.8984479999999998	0.5388079999999998	0.6354580000000003	0.9244799999999999	RBPs/DDX42/RNAelem/elem_out_w50/summary/rss-0.eps	RBPs/DDX42/RNAelem/elem_out_w50/summary/prf-0.png	RBPs/DDX42/RNAelem/elem_out_w50/summary/rss-1.eps	RBPs/DDX42/RNAelem/elem_out_w50/summary/prf-1.png	RBPs/DDX42/RNAelem/elem_out_w50/summary/rss-2.eps	RBPs/DDX42/RNAelem/elem_out_w50/summary/prf-2.png
FASTKD2	0.7099852191823935	0.9324584364205716	0.8899924701495232	0.5303745019920315	0.5498464149545222	0.7966024039744861	RBPs/FASTKD2/RNAelem/elem_out_w50/summary/rss-0.eps	RBPs/FASTKD2/RNAelem/elem_out_w50/summary/prf-0.png	RBPs/FASTKD2/RNAelem/elem_out_w50/summary/rss-1.eps	RBPs/FASTKD2/RNAelem/elem_out_w50/summary/prf-1.png	RBPs/FASTKD2/RNAelem/elem_out_w50/summary/rss-2.eps	RBPs/FASTKD2/RNAelem/elem_out_w50/summary/prf-2.png
FXR2	0.7158339999999993	0.9416519999999988	0.9366920000000002	0.538656	0.5492359999999997	0.8610359999999999	RBPs/FXR2/RNAelem/elem_out_w50/summary/rss-0.eps	RBPs/FXR2/RNAelem/elem_out_w50/summary/prf-0.png	RBPs/FXR2/RNAelem/elem_out_w50/summary/rss-1.eps	RBPs/FXR2/RNAelem/elem_out_w50/summary/prf-1.png	RBPs/FXR2/RNAelem/elem_out_w50/summary/rss-2.eps	RBPs/FXR2/RNAelem/elem_out_w50/summary/prf-2.png
FXR1	0.6686600000000007	0.9507279999999976	0.9224759999999964	0.782	0.6899179999999998	0.851256	RBPs/FXR1/RNAelem/elem_out_w50/summary/rss-0.eps	RBPs/FXR1/RNAelem/elem_out_w50/summary/prf-0.png	RBPs/FXR1/RNAelem/elem_out_w50/summary/rss-1.eps	RBPs/FXR1/RNAelem/elem_out_w50/summary/prf-1.png	RBPs/FXR1/RNAelem/elem_out_w50/summary/rss-2.eps	RBPs/FXR1/RNAelem/elem_out_w50/summary/prf-2.png
SF3A3	0.7184799999999996	0.9317319999999952	0.8293719999999999	0.5029440000000006	0.6490620000000002	0.86504	RBPs/SF3A3/RNAelem/elem_out_w50/summary/rss-0.eps	RBPs/SF3A3/RNAelem/elem_out_w50/summary/prf-0.png	RBPs/SF3A3/RNAelem/elem_out_w50/summary/rss-1.eps	RBPs/SF3A3/RNAelem/elem_out_w50/summary/prf-1.png	RBPs/SF3A3/RNAelem/elem_out_w50/summary/rss-2.eps	RBPs/SF3A3/RNAelem/elem_out_w50/summary/prf-2.png
ELAVL1	0.922507	0.990205	0.958745	0.5049988715865495	0.5137439982848209	0.9828030760377113	RBPs/ELAVL1/RNAelem/elem_out_w50/summary/rss-0.eps	RBPs/ELAVL1/RNAelem/elem_out_w50/summary/prf-0.png	RBPs/ELAVL1/RNAelem/elem_out_w50/summary/rss-1.eps	RBPs/ELAVL1/RNAelem/elem_out_w50/summary/prf-1.png	RBPs/ELAVL1/RNAelem/elem_out_w50/summary/rss-2.eps	RBPs/ELAVL1/RNAelem/elem_out_w50/summary/prf-2.png
ELAC2	0.8446132746454841	0.8485321344090991	0.8497166678045487	0.8468867594909257	0.8371476419773419	0.9998488356022389	RBPs/ELAC2/RNAelem/elem_out_w50/summary/rss-0.eps	RBPs/ELAC2/RNAelem/elem_out_w50/summary/prf-0.png	RBPs/ELAC2/RNAelem/elem_out_w50/summary/rss-1.eps	RBPs/ELAC2/RNAelem/elem_out_w50/summary/prf-1.png	RBPs/ELAC2/RNAelem/elem_out_w50/summary/rss-2.eps	RBPs/ELAC2/RNAelem/elem_out_w50/summary/prf-2.png
WRN	0.6535779050560182	0.749019	0.7455851856506763	0.8468065480465384	0.5	0.8674927333811484	RBPs/WRN/RNAelem/elem_out_w50/summary/rss-0.eps	RBPs/WRN/RNAelem/elem_out_w50/summary/prf-0.png	RBPs/WRN/RNAelem/elem_out_w50/summary/rss-1.eps	RBPs/WRN/RNAelem/elem_out_w50/summary/prf-1.png	RBPs/WRN/RNAelem/elem_out_w50/summary/rss-2.eps	RBPs/WRN/RNAelem/elem_out_w50/summary/prf-2.png
TIA1	0.7786502842618156	0.9441974334763588	0.8811638200644617	0.51957	0.5084581336329336	0.8525543722933375	RBPs/TIA1/RNAelem/elem_out_w50/summary/rss-0.eps	RBPs/TIA1/RNAelem/elem_out_w50/summary/prf-0.png	RBPs/TIA1/RNAelem/elem_out_w50/summary/rss-1.eps	RBPs/TIA1/RNAelem/elem_out_w50/summary/prf-1.png	RBPs/TIA1/RNAelem/elem_out_w50/summary/rss-2.eps	RBPs/TIA1/RNAelem/elem_out_w50/summary/prf-2.png
SDAD1	0.7105987008975023	0.816949	0.8007792176118625	0.8465447154471544	0.664177	0.9069248906506288	RBPs/SDAD1/RNAelem/elem_out_w50/summary/rss-0.eps	RBPs/SDAD1/RNAelem/elem_out_w50/summary/prf-0.png	RBPs/SDAD1/RNAelem/elem_out_w50/summary/rss-1.eps	RBPs/SDAD1/RNAelem/elem_out_w50/summary/prf-1.png	RBPs/SDAD1/RNAelem/elem_out_w50/summary/rss-2.eps	RBPs/SDAD1/RNAelem/elem_out_w50/summary/prf-2.png
EIF3H	0.6854979999999994	0.9458379999999954	0.895224	0.5086479999999997	0.6236439999999995	0.8447239999999999	RBPs/EIF3H/RNAelem/elem_out_w50/summary/rss-0.eps	RBPs/EIF3H/RNAelem/elem_out_w50/summary/prf-0.png	RBPs/EIF3H/RNAelem/elem_out_w50/summary/rss-1.eps	RBPs/EIF3H/RNAelem/elem_out_w50/summary/prf-1.png	RBPs/EIF3H/RNAelem/elem_out_w50/summary/rss-2.eps	RBPs/EIF3H/RNAelem/elem_out_w50/summary/prf-2.png
UTP18	0.6943788602171062	0.8038016268391129	0.7874878152985924	0.8473872950819671	0.5	0.8996582842631807	RBPs/UTP18/RNAelem/elem_out_w50/summary/rss-0.eps	RBPs/UTP18/RNAelem/elem_out_w50/summary/prf-0.png	RBPs/UTP18/RNAelem/elem_out_w50/summary/rss-1.eps	RBPs/UTP18/RNAelem/elem_out_w50/summary/prf-1.png	RBPs/UTP18/RNAelem/elem_out_w50/summary/rss-2.eps	RBPs/UTP18/RNAelem/elem_out_w50/summary/prf-2.png
